# Supplementary material for: STAT3 inhibitor in oncology: a trial-based analysis of translational challenges and evolving therapeutic paradigms
Source: Front Oncol. 2026 May 7;16:1802640. doi: 10.3389/fonc.2026.1802640 (PMC13189940; doi:10.3389/fonc.2026.1802640)
Supplement: Supplementary file 1 [file Table1.xlsx]

## Sheet: Results
Trial ID	Protocol/Trial ID	Trial Title	Trial Phase	Trial Status	Therapeutic Area	Disease	Patient Segment	MeSH Term	Record Type	Sponsor/Collaborator	Sponsor/Collaborator Role	Sponsor/Collaborator Type	Sponsor/Collaborator: Parent HQ Country	Sponsor/Collaborator: Parent HQ State	Sponsor/Collaborator: Parent HQ City	Sponsor/Collaborator: Parent HQ Postal Code	Primary Tested Drug	Primary Tested Drug: Mechanism Of Action	Primary Tested Drug: Target	Primary Tested Drug: Therapeutic Class	Primary Tested Drug: Drug Type	Other Tested Drug	Other Tested Drug: Mechanism Of Action	Other Tested Drug: Target	Other Tested Drug: Therapeutic Class	Other Tested Drug: Drug Type	Oncology Biomarker	Oncology Biomarker Common Use(s)	Trial Objective	Primary Endpoint	Primary Endpoint Group	Primary Endpoint Details	Secondary/Other Endpoint	Secondary/Other Endpoint Group	Secondary/Other Endpoint Details	Start Date	Start Date Type	Enrollment Duration (Mos.)	Enrollment Duration Type	Enrollment Close Date	Enrollment Close Date Type	Treatment Duration (Mos.)	Treatment Duration Type	Primary Completion Date	Primary Completion Date Type	Full Completion Date	Full Completion Date Type	Primary Endpoints Reported Date	Primary Endpoints Reported Date Type
675438	AB001-101 ARTISAN EudraCT Number: 2024-516523-14 NCT07214961 TrialTroveID-675438	Study to Investigate the Safety, Tolerability, Pharmacokinetics, Biodistribution and Antitumour Activity of the Alpha Radioligand Therapy AB001 in Patients With Metastatic Castration Resistant Prostate Cancer	I	Planned	Oncology	Oncology: Prostate	Hormone refractory; Second line; Stage IV	Neoplasm Metastasis; Prostatic Neoplasms	Trialtrove	ArtBio Inc.	Sponsor	Industry, all other pharma	United States	DE	New Castle		AB-001, Agastiya Biotech	ACE-related carboxypeptidase inhibitor; Kinase inhibitor; PD-1 antagonist; STAT transcription factor 3 inhibitor; Wnt pathway inhibitor; Viral replication inhibitor; Immuno-oncology therapy	angiotensin I converting enzyme 2; signal transducer and activator of transcription 3	Antiviral, other; Anticancer, immunological	Small molecule > Synthetic small molecule						FOLH1	Diagnostic; Predisposing; Prognostic	This study is designed to investigate the safety, tolerability, and effectiveness of a new treatment called AB001 in both 177Lu-PSMA naïve and 177Lu-PSMA experienced patients with advanced prostate cancer. This Phase 1 study consists of two main parts: dose escalation and dose expansion. In the first part, researchers will test different doses of AB001 to find the safest and most effective dose. …	Overall response rate Safety and Tolerability Treatment Emergent Adverse Events	Efficacy > Clinical Response/Remission Safety/Toxicity > Safety/Tolerability Safety/Toxicity > Adverse Drug Reactions	To determine the safety and tolerability profile of AB001 in participants with mCRPC [Time Frame: From enrolment to active follow-up at 12 months post end of treatment] Incidence and severity of TEAEs (including AESIs and TESAEs) Dose Escalation: To determine recommended AB001 Dose (MBq) in both 177Lu-PSMA naïve and 177Lu-PSMA experienced participants for Dose Expansion [Time Frame: For 177Lu-PSM…	Area under the curve score Cmax Cmin Duration of overall response Overall response rate - duration Overall response rate Partial response Plasma concentration Progression-free survival PSA Level Time to response	Pharmacokinetics/Pharmacodynamics > PK/PD Pharmacokinetics/Pharmacodynamics > PK/PD Pharmacokinetics/Pharmacodynamics > PK/PD Efficacy > Clinical Response/Duration Efficacy > Clinical Response/Remission Efficacy > Clinical Response/Remission Efficacy > Clinical Response/Remission Pharmacokinetics/Pharmacodynamics > PK/PD Efficacy > Survival Efficacy > PSA progression Efficacy > Disease Progression	To determine the preliminary antitumour activity of AB001 [Time Frame: In both 177Lu-PSMA naïve and experienced Groups, per participant: PSA50 & PSA90 response measure at ≥12 week from cycle 1 first day of dosing.Best overall PSA response determined at completion of dose escalation ~1 year from first participants first dose] Preliminary antitumour activity will be assessed based on prostate-speci…	2025-09-30	Anticipated							2033-09-30	Anticipated	2033-09-30	Anticipated
662929	ChiCTR2500108747 TrialTroveID-662929	A Randomized, Blinded, Placebo-controlled Phase III clinical Trial to Evaluate the Efficacy of ACT001 to Enhance the Result of Radiotherapy and the Reduction of Toxic and Side Effect of whole-Brain Radiotherapy for Patients with Brain Metastasis of Small Cell Lung Cancer	III	Planned	Oncology	Oncology: Lung, Small Cell; Oncology: Metastatic Cancer; Oncology: Neuroendocrine	(N/A); CNS mets; Limited; PD-1 Naive; PD-L1 Naive; Pulmonary; Third line	Brain Neoplasms; Central Nervous System Neoplasms; Neoplasm Metastasis; Neuroendocrine Tumors; Small Cell Lung Carcinoma	Trialtrove	(Other Hospital/Academic/Medical Center)	Sponsor	Academic					ACT-001	Pyruvate kinase (muscle) stimulant; STAT transcription factor 3 inhibitor; Transcription factor NF-kappaB inhibitor	inhibitor of nuclear factor kappa B kinase subunit beta; pyruvate kinase M1/2; signal transducer and activator of transcription 3	Anticancer, other; Respiratory; Ophthalmological, other	Small molecule; Small molecule > Synthetic small molecule	radiation therapy	Unidentified pharmacological activity		Miscellaneous	Small molecule > Synthetic small molecule	CD4; CD8A; DOCK3; EPO; FOXP3; GGT1; GPT; IL2RA; ISG20; THPO	Diagnostic; Predictive; Predisposing; Prognostic	To Evaluate the Efficacy of ACT001 to Enhance the Result of Radiotherapy and the Reduction of Toxic and Side Effect of whole-Brain Radiotherapy for Patients with Brain Metastasis of Small Cell Lung Cancer	Overall survival	Efficacy > Survival	Primary Objective: To evaluate the efficacy of ACT001 combined with whole brain radiotherapy on intracranial and extracranial tumors in patients with small cell lung cancer with brain metastases. Type: Primary indicator Overall survival	Circulating Tumor Cells Cognitive function test Disease-free survival EORTC Quality of Life Questionnaire Montreal Cognitive Assessment Overall response rate Progression-free survival Quality of Life Serious Adverse Event	Efficacy > Clinical Response/Remission Efficacy > Patient Assessment Instruments (Efficacy) Efficacy > Survival Efficacy > Health-Related Quality Of Life (Patient Reported Outcomes) (Efficacy) Efficacy > Patient Assessment Instruments (Efficacy) Efficacy > Clinical Response/Remission Efficacy > Survival HEOR > Health-Related Quality Of Life Safety/Toxicity > Serious Adverse Events	Secondary objective: To evaluate the efficacy of ACT001 combined with whole brain radiotherapy on intracranial tumors in patients with lung cancer with brain metastases using additional efficacy endpoints; To evaluate the effect of ACT001 in reducing the toxic side effects of whole brain radiotherapy; To evaluate the impact of ACT001 on quality of life and cognitive function of patients with smal…	2025-07-01	Anticipated	12.52	Anticipated	2026-07-17	Anticipated	15.12	Anticipated	2027-10-20	Anticipated
659011	ACT001-CN-052 CTR20253399 TrialTroveID-659011	A randomized, blinded, placebo-controlled Phase III clinical study evaluating ACT001 to enhance the efficacy of radiotherapy for brain metastases from small cell lung cancer and reduce the toxicity and side effects of whole-brain radiotherapy	III	Open	Oncology	Oncology: Lung, Small Cell; Oncology: Metastatic Cancer; Oncology: Neuroendocrine	(N/A); CNS mets; Pulmonary; Second line	Brain Neoplasms; Central Nervous System Neoplasms; Neoplasm Metastasis; Neuroendocrine Tumors; Small Cell Lung Carcinoma	Trialtrove	Tianjin Accendatech Technology Co./Accendatech AU Pty	Sponsor	Industry, all other pharma	China		Tianjin		ACT-001, (Capsule)	Pyruvate kinase (muscle) stimulant; STAT transcription factor 3 inhibitor; Transcription factor NF-kappaB inhibitor	inhibitor of nuclear factor kappa B kinase subunit beta; pyruvate kinase M1/2; signal transducer and activator of transcription 3	Anticancer, other; Respiratory; Ophthalmological, other	Small molecule; Small molecule > Synthetic small molecule	induction therapy; surgery; radiotherapy				Small molecule > Synthetic small molecule	CD274; DOCK3; EPO; GGT1; GPT; PDCD1; THPO	Diagnostic; Predictive; Predisposing; Prognostic	To evaluate the efficacy of ACT001 combined with whole-brain radiotherapy for the treatment of extracranial and extracranial tumors in patients with brain metastases from small cell lung cancer.	Overall survival	Efficacy > Survival	Primary Objective: To evaluate the efficacy of ACT001 combined with whole-brain radiotherapy for the treatment of extracranial and extracranial tumors in patients with brain metastases from small cell lung cancer. Primary endpoint and evaluation time Serial number index Evaluation time End point selection 1 Overall survival (OS) Ongoing survival follow-up Effectiveness indicators	Adverse Events Circulating Tumor Cells Cognitive function test Duration of overall response EORTC Quality of Life Questionnaire Montreal Cognitive Assessment Overall response rate Progression-free survival Quality of Life Response evaluation criteria in solid tumors Safety and Tolerability Serious Adverse Event Time to progression	Safety/Toxicity > Adverse Drug Reactions Efficacy > Clinical Response/Remission Efficacy > Patient Assessment Instruments (Efficacy) Efficacy > Clinical Response/Duration Efficacy > Health-Related Quality Of Life (Patient Reported Outcomes) (Efficacy) Efficacy > Patient Assessment Instruments (Efficacy) Efficacy > Clinical Response/Remission Efficacy > Survival HEOR > Health-Related Quality Of Li…	Secondary Objectives: To evaluate the efficacy of ACT001 combined with whole-brain radiotherapy for the treatment of intracranial tumors in patients with brain metastases from small cell lung cancer using other efficacy endpoints; to evaluate the effect of ACT001 on reducing the toxicities of whole-brain radiotherapy; to evaluate the effect of ACT001 on the quality of life in patients with brain …	2025-09-29	Actual
577813	ACTRN12625000312448 OZS00l-101 TrialTroveID-577813	A Phase 1, Open-label. First-in Human Study to Examine the Safety, Tolerability, Pharmacokinetic Profile, and Preliminary Efficacy of OZ-001 when Administered Orally in Adults with Solid Tumours with a Focus on Triple Negative Breast Cancer (Phase 1b)	I	Planned	Oncology	Oncology: Breast; Oncology: Unspecified Solid Tumor	HER2 negative; Second line; Stage III; Stage IV; Triple receptor negative	Breast Neoplasms	Trialtrove	Oncozen	Sponsor	Industry, all other pharma	South Korea		Seoul		OZ-001	T-type calcium channel antagonist; STAT transcription factor 3 inhibitor; Immuno-oncology therapy; Protein degrader	pyruvate kinase M1/2; signal transducer and activator of transcription 3	Anticancer, immunological	Small molecule > Synthetic small molecule						DCLK3; EPO; ERBB2	Diagnostic; Predictive; Predisposing; Prognostic	To evaluate the Safety, Tolerability, Pharmacokinetic Profile, and Preliminary Efficacy of OZ-001 when Administered Orally in Adults with Solid Tumours with a Focus on Triple Negative Breast Cancer (Phase 1b)	Adverse Events Common Terminology Criteria for Adverse Events Safety and Tolerability Treatment Emergent Adverse Events	Safety/Toxicity > Adverse Drug Reactions Safety/Toxicity > Adverse Drug Reactions Safety/Toxicity > Safety/Tolerability Safety/Toxicity > Adverse Drug Reactions	Primary outcome [1] Composite Outcome: Phase 1b: To determine the safety and tolerability of OZ-001 when administered orally to patients with TNBC. Assessment method [1] The incidence and severity of treatment-related adverse events (TEAEs) from Day 1 to 28 days after the last dose of OZ-001. Timepoint [1] Adverse Events will be graded using the most current version of the National Cancer Institu…	Adverse Events Area under the curve score Cmax Common Terminology Criteria for Adverse Events Complete response Dose-limiting toxicities Duration of overall response Elimination half-life Magnetic Resonance Imaging Maximum tolerated dose Overall response rate Partial response Progression-free survival Stable Disease Tmax Treatment Emergent Adverse Events	Safety/Toxicity > Adverse Drug Reactions Pharmacokinetics/Pharmacodynamics > PK/PD Pharmacokinetics/Pharmacodynamics > PK/PD Safety/Toxicity > Adverse Drug Reactions Efficacy > Clinical Response/Remission Safety/Toxicity > Safety/Tolerability Efficacy > Clinical Response/Duration Pharmacokinetics/Pharmacodynamics > PK/PD Efficacy > Imaging Safety/Toxicity > Safety/Tolerability Efficacy > Clinical…	Secondary outcome [1] To determine the MTD of OZ-001 when administered orally to patients with TNBC. Assessment method [1] Incidence of Dose Limiting Toxicities (DLTs) Timepoint [1] A DLT is defined as any of the treatment-emergent adverse events (TEAEs), as defined by the National Cancer Institute (NCD-Common Terminology Criteria for Adverse Events (CTCAE) v5.0 and assessed continuously as they …	2025-04-18	Anticipated
568173	24-0689.cc NCT06919666 TrialTroveID-568173	Phase Ib/II Study of NT219 in Combination With Pembrolizumab or Cetuximab in Patients With Recurrent or Metastatic Head and Neck Squamous Cell Carcinoma (HNSCC)	I/II	Open	Oncology	Oncology: Head/Neck	PD-1 Naive; PD-1 Positive; PD-1 Refractory; Second line; Squamous Cell; Stage IV	Carcinoma; Carcinoma, Squamous Cell; Head and Neck Neoplasms; Squamous Cell Carcinoma of Head and Neck	Trialtrove	University of Colorado Purple Biotech	Sponsor Collaborator	Academic Industry, all other pharma	Israel		Rehovot	7670104	NT-219	Insulin-like growth factor 1 antagonist; STAT transcription factor 3 inhibitor; Insulin receptor substrate 1 inhibitor; Insulin receptor substrate inhibitor; Immuno-oncology therapy	insulin like growth factor 1 receptor; insulin receptor substrate 1; insulin receptor substrate 2; signal transducer and activator of transcription 3	Anticancer, immunological; Antiparkinsonian; Cognition enhancer	Small molecule > Synthetic small molecule	cetuximab pembrolizumab	EGFR antagonist PD-1 antagonist; Immuno-oncology therapy; Immune checkpoint inhibitor	epidermal growth factor receptor programmed cell death 1	Anticancer, immunological Anticancer, immunological	Biological > Protein > Antibody > Chimaeric monoclonal antibody; Biological > Protein > Antibody > Monoclonal antibody, other Biological > Protein > Antibody > Humanized monoclonal antibody	ALK; insulin	Companion Diagnosis; Diagnostic; Predictive; Predisposing; Prognostic	Fixed dose NT219 weekly plus pembrolizumab every 3 weeks or cetuximab weekly to be continued until progression, unacceptable toxicity, or investigator or participant decision. To evaluate NT219 combination with the standard-of-care checkpoint inhibitors, such as pembrolizumab, and EGFR blockers, such as cetuximab in patients with recurrent/metastatic squamous cell carcinoma of the head and neck (…	Complete response Immune-related response evaluation criteria in solid tumors Magnetic Resonance Imaging Overall response rate Partial response Response evaluation criteria in solid tumors	Efficacy > Clinical Response/Remission Efficacy > Clinical Response/Remission Efficacy > Imaging Efficacy > Clinical Response/Remission Efficacy > Clinical Response/Remission Efficacy > Clinical Response/Remission	Primary Outcome Measures Objective Response Rate following treatment with NT219 plus pembrolizumab (cohort 1) or cetuximab (cohort 2). [Time Frame: Tumor assessments will be completed every 9 weeks from enrollment/baseline until the final study visit. Additional imaging can occur at 60 days post-treatment +/- 7 days at the discretion of the investigator.] Objective response rate is defined as the…	Adverse Events Alanine aminotransferase (ALT) response Bilirubin Clinical benefit rate Common Terminology Criteria for Adverse Events Complete response Dose-limiting toxicities Duration of overall response Immune-related response evaluation criteria in solid tumors Nausea Neutropenia Overall survival Partial response Progression-free survival Response evaluation criteria in solid tumors Stable Di…	Safety/Toxicity > Adverse Drug Reactions Efficacy > Laboratory Measurements (Efficacy) Efficacy > Laboratory Measurements (Efficacy) Efficacy > Clinical Response/Remission Safety/Toxicity > Adverse Drug Reactions Efficacy > Clinical Response/Remission Safety/Toxicity > Safety/Tolerability Efficacy > Clinical Response/Duration Efficacy > Clinical Response/Remission Safety/Toxicity > Adverse Drug R…	Secondary Outcome Measures Rate of occurence of dose-limiting toxicity within the first 21-day cycle of NT219 plus pembrolizumab (Cohort 1 only) [Time Frame: DLTs will be collected from C1D1 to C1D21 of NT219 plus pembrolizumab] DLT is defined as any of the following occuring during Cycle 1 of NT219 administered in combination with pembrolizumab: Grade \>=3 non-hematologic toxicity, Grade \>=4 ne…	2025-06-17	Actual							2030-02-01	Anticipated	2031-02-01	Anticipated
567655	ACTRN12625000163404 OZS001-101 TrialTroveID-567655	A Phase 1, Open-label, First-in Human Study to Examine the Safety, Tolerability, Pharmacokinetic Profile, and Preliminary Efficacy of OZ-001 when Administered Orally in Adults with Solid Tumours with a Focus on Triple Negative Breast Cancer (Phase 1a)	I	Planned	Oncology	Oncology: Breast; Oncology: Unspecified Solid Tumor	HER2 negative; Line of therapy N/A; Second line; Stage III; Stage IV; Triple receptor negative	Breast Neoplasms	Trialtrove	Oncozen	Sponsor	Industry, all other pharma	South Korea		Seoul		OZ-001	T-type calcium channel antagonist; STAT transcription factor 3 inhibitor; Immuno-oncology therapy; Protein degrader	pyruvate kinase M1/2; signal transducer and activator of transcription 3	Anticancer, immunological	Small molecule > Synthetic small molecule						DCLK3; EPO; ERBB2	Diagnostic; Predictive; Predisposing; Prognostic	To determine the safety and tolerability, MTD , preliminary efficacy, pharmacokinetic (PK) profile, RP2D, Complete response (CR) , Partial response (PR), or Stable Disease (SD) and Progression-free Survival (PFS).	Adverse Events Common Terminology Criteria for Adverse Events Safety and Tolerability Treatment Emergent Adverse Events	Safety/Toxicity > Adverse Drug Reactions Safety/Toxicity > Adverse Drug Reactions Safety/Toxicity > Safety/Tolerability Safety/Toxicity > Adverse Drug Reactions	Primary Outcomes: Primary outcome: Composite Outcome: Phase 1a: To determine the safety and tolerability of OZ-001 when administered orally to patients with solid tumor's. Assessment method: The incidence and severity of treatment-related adverse events (TEAEs) from Day 1 to 28 days after the last dose of OZ-001. Timepoint: Adverse Events will be graded using the most current version of the Natio…	Adverse Events Area under the curve score Cmax Common Terminology Criteria for Adverse Events Complete response Dose-limiting toxicities Duration of overall response Elimination half-life Magnetic Resonance Imaging Maximum tolerated dose Overall response rate Partial response Progression-free survival Stable Disease Tmax Treatment Emergent Adverse Events	Safety/Toxicity > Adverse Drug Reactions Pharmacokinetics/Pharmacodynamics > PK/PD Pharmacokinetics/Pharmacodynamics > PK/PD Safety/Toxicity > Adverse Drug Reactions Efficacy > Clinical Response/Remission Safety/Toxicity > Safety/Tolerability Efficacy > Clinical Response/Duration Pharmacokinetics/Pharmacodynamics > PK/PD Efficacy > Imaging Safety/Toxicity > Safety/Tolerability Efficacy > Clinical…	Secondary outcome : To determine the MTD of OZ-001 when administered orally to patients with solid tumours. Assessment method : Incidence of Dose Limiting Toxicities (DLTs) Timepoint :A DLT is defined as any of the treatment-emergent adverse events (TEAEs), as defined by the National Cancer Institute (NCI)-Common Terminology Criteria for Adverse Events (CTCAE) v5.0 and assessed continuously as th…	2025-03-24	Anticipated	15.22	Anticipated	2026-06-30	Anticipated	6.08	Anticipated	2027-01-01	Anticipated
566949	2024-3595 NCT06894225 TrialTroveID-566949	Proof-of-Concept Study of ACT001 in Adult Patients with Recurrent Glioblastoma Harbouring STAT3-High Signature	II	Planned	Oncology	Oncology: CNS, Glioblastoma	(N/A); Line of therapy N/A	Glioblastoma; Recurrence	Trialtrove	(Other Hospital/Academic/Medical Center)	Sponsor	Academic					ACT-001	Pyruvate kinase (muscle) stimulant; STAT transcription factor 3 inhibitor; Transcription factor NF-kappaB inhibitor	inhibitor of nuclear factor kappa B kinase subunit beta; pyruvate kinase M1/2; signal transducer and activator of transcription 3	Anticancer, other; Respiratory; Ophthalmological, other	Small molecule; Small molecule > Synthetic small molecule	radiation therapy	Unidentified pharmacological activity		Miscellaneous	Small molecule > Synthetic small molecule	STAT3; VEGFA	Diagnostic; Predictive; Predisposing; Prognostic	This trial will study the effectiveness of ACT001 in adult patients whose Glioblastoma have recurred with a STAT3-high signature after standard-of-care treatment with at least radiation therapy.	Complete response Overall response rate Partial response Stable Disease	Efficacy > Clinical Response/Remission Efficacy > Clinical Response/Remission Efficacy > Clinical Response/Remission Efficacy > Clinical Response/Remission	Overall Response Rate [Time Frame: 1.5 years] ORR as defined as radiographic complete response, or partial response, or stable disease. Patients with stable disease will be considered responders if disease is stable for 24 weeks or more. The regimen will be considered worthy of further study if responses as defined above are observed in at least 3 of the 12 patients.	Adverse Events Common Terminology Criteria for Adverse Events Overall survival Progression-free survival Resection rate Vital signs	Safety/Toxicity > Adverse Drug Reactions Safety/Toxicity > Adverse Drug Reactions Efficacy > Survival Efficacy > Survival Efficacy > Clinical Response/Remission Safety/Toxicity > Serious Adverse Events	Secondary Outcome Measures: Progression-free survival (PFS) & Overall survival (OS) 6 months progression-free survival (PFS), defined as proportion of patients who remained alive and progression-free at 6 months. PFS, which is defined as time from study enrolment to progression of disease per RANO criteria, or death, whichever occurs first. For patients who are not documented to have experienced …	2025-04-01	Anticipated							2026-05-01	Anticipated	2026-05-01	Anticipated
558454	CONNECT2110 NCT06838676 TrialTroveID-558454	A Phase II Trial of ACT001 in Children and Adolescents with Diffuse Intrinsic Pontine Gliomas and H3K27-altered High Grade Gliomas	II	Open	Oncology	Oncology: CNS, Brain Stem Glioma	DIPG; First line; Untreated	Diffuse Intrinsic Pontine Glioma; Glioma	Trialtrove	(Other Hospital/Academic/Medical Center) Tianjin Accendatech Technology Co.	Sponsor Collaborator	Academic Industry, all other pharma	China		Tianjin		ACT-001	Pyruvate kinase (muscle) stimulant; STAT transcription factor 3 inhibitor; Transcription factor NF-kappaB inhibitor	inhibitor of nuclear factor kappa B kinase subunit beta; pyruvate kinase M1/2; signal transducer and activator of transcription 3	Anticancer, other; Respiratory; Ophthalmological, other	Small molecule; Small molecule > Synthetic small molecule						albumin	Diagnostic; Predictive; Predisposing; Prognostic	To Evaluate the safety and efficacy of ACT001 in patients with DIPG and H3K27-altered HGG.	Complete response Overall response rate Overall survival Partial response	Efficacy > Clinical Response/Remission Efficacy > Clinical Response/Remission Efficacy > Survival Efficacy > Clinical Response/Remission	Primary Outcome Measures Overall Survival (OS) for newly diagnosed DIPG [Time Frame: From date on treatment until date of death due to any cause or date of last follow-up, assessed up to 60 months] To assess the overall survival for newly-diagnosed patients with DIPG treated with RT followed by ACT001. Objective Response Rate (ORR) in Progressive/Refractory/Recurrent HGG after frontline RT [Time …	Overall survival	Efficacy > Survival	Secondary Outcome Measures Overall Survival in Progressive/Refractory/Recurrent DIPG and H3K27-altered DIPG [Time Frame: From date on treatment until date of death due to any cause or date of last follow-up, assessed up to 60 months] To estimate the overall survival and duration of disease control for patients who have been treated with at least RT and have progressive DIPG or progressive/recurre…	2025-07-10	Actual							2028-07-01	Anticipated	2035-07-01	Anticipated
545527	JW23104 NCT06703710 TrialTroveID-545527	A Randomized, Double-blind, Placebo-controlled, Single Ascending Dose, Phase 1 Clinical Trial to Evaluate the Safety/Tolerability and PK Characteristics, and to Explore Food Effect and Ethnic Difference of JW2286 in Healthy Volunteers	I	Open	Oncology	Oncology: Unspecified Cancer	(N/A); Line of therapy N/A	Neoplasms	Trialtrove	JW Therapeutics	Sponsor	Industry, all other pharma	China		Shanghai	201210	ST-2286	STAT transcription factor 3 inhibitor	signal transducer and activator of transcription 3	Anticancer, other	Small molecule > Synthetic small molecule								This clinical trial is a randomized, double-blind, placebo-controlled, single ascending dose, phase 1 clinical trial to evaluate the safety/tolerability and pharmacokinetic characteristics, and to explore food effect and ethnic difference of JW2286 after oral administration in healthy adults.	Area under the curve score Cmax Tmax	Pharmacokinetics/Pharmacodynamics > PK/PD Pharmacokinetics/Pharmacodynamics > PK/PD Pharmacokinetics/Pharmacodynamics > PK/PD	Primary Outcome Measures : Area under the plasma drug concentration-time curve from 0 to last (AUClast) of JW2286 [Time Frame: 0 to 168 hours] Pharmacokinetic Characteristics Evaluation Area under the plasma drug concentration-time curve from 0 to infinity (AUCinf) of JW2286 [Time Frame: 0 to 168 hours] Pharmacokinetic Characteristics Evaluation The maximum or peak concentration between zero and …				2025-01-06	Actual							2025-11-01	Anticipated	2026-01-01	Anticipated
536017	LYC2024-007 NCT06594211 TrialTroveID-536017	A Single-Arm, Open-Label Study of Allogeneic Anti-BCMA/GPRC5D Bispecific CAR-NK Cells (ACT-001) in Patients With Relapsed or Refractory Multiple Myeloma	I	Planned	Oncology	Oncology: Multiple Myeloma	(N/A); Fourth line or greater	Multiple Myeloma; Neoplasms, Plasma Cell	Trialtrove	(Other Hospital/Academic/Medical Center) WuXi Biologics Co.	Sponsor Collaborator	Academic Miscellaneous	China		Shanghai	200131	ACT-001	Pyruvate kinase (muscle) stimulant; STAT transcription factor 3 inhibitor; Transcription factor NF-kappaB inhibitor	inhibitor of nuclear factor kappa B kinase subunit beta; pyruvate kinase M1/2; signal transducer and activator of transcription 3	Anticancer, other; Respiratory; Ophthalmological, other	Small molecule; Small molecule > Synthetic small molecule						CD38; EPO; GPRC5D; GPT; THPO; TNFRSF17	Diagnostic; Predictive; Predisposing; Prognostic	This is a single-arm, open-label, exploratory clinical study to evaluate the safety and efficacy of allogeneic anti-BCMA/GPRC5D bispecific chimeric antigen receptor natural killer (CAR-NK) cells (ACT-001) in patients with refractory or relapsed multiple myeloma (r/r MM).	Adverse Events Dose-limiting toxicities Vital signs	Safety/Toxicity > Adverse Drug Reactions Safety/Toxicity > Safety/Tolerability Safety/Toxicity > Serious Adverse Events	Primary Outcome Measures : Dose-limiting toxicity (DLT) [Time Frame: From admission to 28 days after CAR-NK cells infusion] Adverse events assessed according to NCI-CTCAE v5.0 criteria Incidence and type of adverse events (AEs) [Time Frame: From admission to 2 years after CAR-NK cells infusion] To identify the incidence and the type of AEs, including abnormalities in clinical, laboratory assessme…				2024-10-09	Anticipated							2028-10-09	Anticipated	2028-10-09	Anticipated
527213	BNZ-0036-24 NCT06510530 TrialTroveID-527213	Efficacy and Safety of Astragalus for Symptomatic Alleviation in Patients With High-grade Lymphoma Treated With Chemotherapy: a Double-blind Randomized Placebo-controlled Trial	III	Planned	Oncology	Oncology: Lymphoma, Non-Hodgkin's	(N/A); Aggressive; Diffuse large B-cell lymphoma (DLBCL); First line; Indolent; Lymphoblastic lymphoma (LBL); Mantle cell lymphoma (MCL); Other subtype; Peripheral T-cell lymphoma (PTCL)	Lymphoma, Large B-Cell, Diffuse; Lymphoma, Large-Cell, Anaplastic; Lymphoma, Mantle-Cell; Lymphoma, Non-Hodgkin; Lymphoma, T-Cell, Peripheral	Trialtrove	(Other Hospital/Academic/Medical Center)	Sponsor	Academic					SH003	Vascular endothelial growth factor receptor 2 antagonist; Angiogenesis inhibitor; STAT transcription factor 3 inhibitor		Nutritional supplement; Anticancer, other	Small molecule > Synthetic small molecule								To evaluate efficacy and Safety of Astragalus for Symptomatic Alleviation in Patients With High-grade Lymphoma Treated With Chemotherapy	Cognitive function test EORTC Quality of Life Questionnaire Quality of Life	Efficacy > Patient Assessment Instruments (Efficacy) Efficacy > Health-Related Quality Of Life (Patient Reported Outcomes) (Efficacy) HEOR > Health-Related Quality Of Life	Primary Outcome Measures Quality-of-life [Time Frame: From baseline to end-of-treatment, up to 6 months] European Organization Research for Treatment of cancer core quality of life (EORTC-QLQ-C30) questionnaire summary score which is calculated from the mean of 13 of the 15 quality-of-life (QLQ-C30) scales of the questionnaire = (Physical Functioning+ Role Functioning+ Social Functioning+ Emotion…	Absolute Neutrophil Count Adverse Events Cognitive function test Complete response EQ-5D Likert scale Nausea Overall response rate Overall survival Partial response Progression-free survival Quality of Life Quality-adjusted life year Severe neutropenia Treatment compliance Treatment Emergent Adverse Events Visual Analog Scale Vomiting	Safety/Toxicity > Blood Measures (Safety/Toxicity) Safety/Toxicity > Adverse Drug Reactions Efficacy > Patient Assessment Instruments (Efficacy) Efficacy > Clinical Response/Remission HEOR > Health-Related Quality Of Life (Patient Reported Outcomes) (HEOR) Efficacy > Patient Assessment Instruments (Efficacy) Safety/Toxicity > Adverse Drug Reactions Efficacy > Clinical Response/Remission Efficacy …	Secondary Outcome Measures Symptoms [Time Frame: From baseline to end-of-treatment, up to 6 months] Measure Yourself Concerns and Wellbeing (MYCAW) questionnaire at end of treatment: two main concerns of the patient which are rated for severity using a simple numerical Likert scale 0-6 (0: not concerning at all; 6: very concerning). Fatigue [Time Frame: From baseline to end-of-treatment, up to 6 …	2024-08-01	Anticipated							2030-08-31	Anticipated	2032-08-31	Anticipated
517315	TrialTroveID-517315	A Phase Ib/II Clinical Trial with WP1066 in Combination with Radiation in Adult GBM	I/II	Open	Oncology	Oncology: CNS, Glioblastoma	(N/A); Line of therapy N/A	Glioblastoma	Trialtrove	Moleculin	Sponsor	Industry, all other pharma	United States	TX	Houston	77008	WP-1066	Bcr-Abl inhibitor; Janus kinase 2 inhibitor; Tyrosine kinase inhibitor (TKI); Oncogene inhibitor; Myc inhibitor; STAT transcription factor 3 inhibitor; Hypoxia-inducible factor 1 alpha antagonist; Immuno-oncology therapy; Immune checkpoint inhibitor	ABL proto-oncogene 1, non-receptor tyrosine kinase; BCR activator of RhoGEF and GTPase; hypoxia inducible factor 1 subunit alpha; Janus kinase 2; MYC proto-oncogene, bHLH transcription factor; signal transducer and activator of transcription 3	Anticancer, immunological; Antipsoriasis	Small molecule; Small molecule > Synthetic small molecule	radiation therapy	Unidentified pharmacological activity		Miscellaneous	Small molecule > Synthetic small molecule			To evaluate WP1066 in Combination with Radiation in Adult GBM			N/A				2024-12-01	Anticipated
511770	TrialTroveID-511770	A Phase II Study of AB001 in Patients with Cancer	II	Planned	Oncology	Oncology: Unspecified Cancer	(N/A); Line of therapy N/A	Neoplasms	Trialtrove	Agastiya Biotech	Sponsor	Industry, all other pharma	United States		Carlsbad	CA 92008-6583	AB-001, Agastiya Biotech	ACE-related carboxypeptidase inhibitor; Kinase inhibitor; PD-1 antagonist; STAT transcription factor 3 inhibitor; Wnt pathway inhibitor; Viral replication inhibitor; Immuno-oncology therapy	angiotensin I converting enzyme 2; signal transducer and activator of transcription 3	Antiviral, other; Anticancer, immunological	Small molecule > Synthetic small molecule								To evaluate AB001 in patients with cancer.			N/A				2024-05-01	Anticipated
501617	2022-YY201-CH1 CTR20233260 NCT06225856 TrialTroveID-501617	An Open-Label, Multicenter, Phase I Study to Evaluate the Safety, Pharmacokinetics and Preliminary Efficacy of YY201 in Patients With Advanced Solid Tumors and Hematological Malignancies	I	Open	Oncology	Oncology: Breast; Oncology: Head/Neck; Oncology: Leukemia, Acute Myelogenous; Oncology: Lymphoma, Non-Hodgkin's; Oncology: Pancreas; Oncology: Unspecified Solid Tumor	(N/A); Fourth line or greater; HER2 negative; Indolent; Peripheral T-cell lymphoma (PTCL); Second line; Squamous Cell; Stage III; Stage IV; Third line; Triple receptor negative	Breast Neoplasms; Head and Neck Neoplasms; Hematologic Neoplasms; Leukemia, Myeloid, Acute; Lymphoma, Large-Cell, Anaplastic; Lymphoma, Non-Hodgkin; Lymphoma, T-Cell, Peripheral; Neoplasms; Pancreatic Neoplasms	Trialtrove	Shanghai Yuyao Biotech	Sponsor	Industry, all other pharma	China		Shanghai	201100	YY-201, Shanghai Yuyao Biotech	STAT transcription factor 3 inhibitor	signal transducer and activator of transcription 3	Anticancer, other	Small molecule; Small molecule > Synthetic small molecule						CYP3A4; ERBB2; GPT; STAT3	Diagnostic; Predictive; Predisposing; Prognostic	This is a multicenter, open-label, phase I clinical study of YY201 in the patients with relapsed/refractory lymphomas and relapsed/refractory large granular lymphocytic leukemia who failed or cannot tolerate standard treatment.	Adverse Events Common Terminology Criteria for Adverse Events Dose-limiting toxicities Maximum tolerated dose Progressive disease rate Safety and Tolerability Treatment Emergent Adverse Events Vital signs	Safety/Toxicity > Adverse Drug Reactions Safety/Toxicity > Adverse Drug Reactions Safety/Toxicity > Safety/Tolerability Safety/Toxicity > Safety/Tolerability Efficacy > Clinical Response/Progression Safety/Toxicity > Safety/Tolerability Safety/Toxicity > Adverse Drug Reactions Safety/Toxicity > Serious Adverse Events	Dose limiting toxicity [Time Frame: Up to 31 days after the initial drug administration] The incidence and severity of adverse events (TEAE) during treatment were graded according to the National Cancer Institute Standard for Common Terminology for Adverse Events (NCI-CTCAE, v5.0) Maximum tolerated dose [Time Frame: Up to approximately 24 months] In the dose increment stage, the highest dose whos…	Area under the curve score Clinical benefit rate Cmax Duration of overall response Elimination half-life Event-free survival Overall response rate - duration Overall response rate Overall survival Progression-free survival Recurrence Response evaluation criteria in solid tumors Safety and Tolerability Tmax	Pharmacokinetics/Pharmacodynamics > PK/PD Efficacy > Clinical Response/Remission Pharmacokinetics/Pharmacodynamics > PK/PD Efficacy > Clinical Response/Duration Pharmacokinetics/Pharmacodynamics > PK/PD Efficacy > Survival Efficacy > Clinical Response/Remission Efficacy > Clinical Response/Remission Efficacy > Survival Efficacy > Survival Efficacy > Clinical Response/Remission Efficacy > Clinical…	Cmax [Time Frame: Up to 31 days after the initial drug administration] Maximum serum concentration (Cmax) of YY201 will be investigated. Tmax [Time Frame: Up to 31 days after the initial drug administration] Time to maximum serum concentration (Tmax) of YY201 will be investigated. T1/2 [Time Frame: Up to 31 days after the initial drug administration] Half-life (T1/2) of YY201 will be investigated…	2023-10-26	Actual							2026-12-30	Anticipated	2026-12-30	Anticipated
498375	EUCT number: 2023-508386-32-00 FIH NCT06188208 TrialTroveID-498375 VVD-130850-01	A Phase I, Open-Label,II-Part, Multicenter, First-in-Human Dose Escalation and Dose Expansion Study to Evaluate the Safety, Tolerability, Pharmacokinetics, Pharmacodynamics, and Preliminary Anti-Tumor Activity of the STAT3 Inhibitor VVD-130850 as Single Agent and in Combination With Checkpoint Inhibition in Participants With Advanced Solid and Hematologic Tumors	I	Open	Oncology	Oncology: Lung, Non-Small Cell; Oncology: Lymphoma, Non-Hodgkin's; Oncology: Unspecified Solid Tumor	Aggressive; Indolent; PD-1 Refractory; PD-L1 Refractory; Second line; Stage III; Stage IV	Carcinoma, Non-Small-Cell Lung; Lymphoma, Large-Cell, Anaplastic; Lymphoma, Non-Hodgkin; Neoplasms	Trialtrove	Vividion Therapeutics	Sponsor	Industry, all other pharma	United States	CA	San Diego	92121	BAY-3630914	STAT transcription factor 3 inhibitor	signal transducer and activator of transcription 3	Anticancer, other; Immunological, unspecified	Small molecule; Small molecule > Synthetic small molecule	pembrolizumab	PD-1 antagonist; Immuno-oncology therapy; Immune checkpoint inhibitor	programmed cell death 1	Anticancer, immunological	Biological > Protein > Antibody > Humanized monoclonal antibody	STK11	Diagnostic; Predictive; Predisposing; Prognostic	A FIH study to evaluate the safety, tolerability, pharmacokinetics and pharmacodynamics of VVD-130850, as single agent and in combination with checkpoint inhibition, in participants with advanced solid and hematologic tumors. To evaluate the safety, tolerability, pharmacokinetics, pharmacodynamics and preliminary anti-tumor activity of VVD-130850 in patients with advanced solid and hematologic tu…	Adverse Events Common Terminology Criteria for Adverse Events Dose-limiting toxicities Serious Adverse Event Vital signs	Safety/Toxicity > Adverse Drug Reactions Safety/Toxicity > Adverse Drug Reactions Safety/Toxicity > Safety/Tolerability Safety/Toxicity > Serious Adverse Events Safety/Toxicity > Serious Adverse Events	Primary Outcome Measures : Dose Escalation: Incidence and Severity of Dose-limiting Toxicities (DLTs) During DLT Observation Period [Time Frame: From Day 1 to Day 21 of Cycle 1 [cycle length=21 days]] Incidence and severity of DLTs will be assessed per DLT criteria set forth in the protocol based on adverse events (AEs) evaluated per National Cancer Institute (NCI) - Common Terminology Criteria f…	Area under the curve score Cardiac Telemetry Clinical benefit rate Cmax Complete response Duration of overall response Elimination half-life Heart rate corrected QT interval Overall response rate - duration Overall response rate Partial response Plasma concentration Progression-free survival Response evaluation criteria in solid tumors Safety and Tolerability Stable Disease	Pharmacokinetics/Pharmacodynamics > PK/PD Safety/Toxicity > Cardiac Measures/Events Efficacy > Clinical Response/Remission Pharmacokinetics/Pharmacodynamics > PK/PD Efficacy > Clinical Response/Remission Efficacy > Clinical Response/Duration Pharmacokinetics/Pharmacodynamics > PK/PD Safety/Toxicity > Cardiac Measures/Events Efficacy > Clinical Response/Remission Efficacy > Clinical Response/Remis…	Secondary Outcome Measures : Dose Escalation: QT/Corrected QT (QTc) Interval and Other Electrocardiogram (ECG) Parameters [Time Frame: Up to approximately 4 years] Number of participants with changes in QT/QTc interval and other ECG parameters will be assessed. Dose Escalation: Recommended Dose for Expansion (RDE) of VVD-130850 as a Single Agent and in Combination with Pembrolizumab [Time Frame: …	2024-01-05	Actual							2027-12-01	Anticipated	2027-12-01	Anticipated
493035	22-0734.cc NCI-2023-10168 NCT06141031 TrialTroveID-493035	Phase I/IB Trial of Radiotherapy in Combination With TTI-101 in Borderline Resectable and Locally Advanced Pancreatic Ductal Adenocarcinoma	I/II	Open	Oncology	Oncology: Pancreas	Second line; Stage 0; Stage I; Stage II	Pancreatic Neoplasms	Trialtrove	University of Colorado Tvardi Therapeutics	Sponsor Collaborator	Academic Industry, all other pharma	United States	TX	Sugar Land	77478	TTI-101, Tvardi Therapeutics	STAT transcription factor 3 inhibitor; Immuno-oncology therapy	signal transducer and activator of transcription 3	Anticancer, immunological; Anti-inflammatory; Musculoskeletal; Respiratory	Small molecule > Synthetic small molecule	radiosurgery	Not applicable		Anticancer, other	Small molecule > Synthetic small molecule	albumin	Diagnostic; Predictive; Predisposing; Prognostic	To evaluate the safety, tolerability, and efficacy of TTI-101 given in combination with Stereotactic Body Radiation Therapy (SBRT) in borderline resectable pancreatic ductal adenocarcinoma.	Adverse Events Cardiac Telemetry Change in oxygen saturation Complete response Heart rate Overall response rate Response rate Safety and Tolerability	Safety/Toxicity > Adverse Drug Reactions Safety/Toxicity > Cardiac Measures/Events Efficacy > Respiratory Function Efficacy > Clinical Response/Remission Safety/Toxicity > Cardiac Measures/Events Efficacy > Clinical Response/Remission Efficacy > Clinical Response/Remission Safety/Toxicity > Safety/Tolerability	Primary Outcome Measures : Phase 1: Determine the safety of delivering Stereotactic Body Radiation Therapy in combination with TTI-101 in borderline resectable pancreatic cancer by incidence of adverse events [ Time Frame: 6 months ] Phase 1: Determine the safety of delivering Stereotactic Body Radiation Therapy in combination with TTI-101 in borderline resectable pancreatic cancer by changes bet…	EORTC Quality of Life Questionnaire Overall response rate Overall survival Progression-free survival Quality of Life Response evaluation criteria in solid tumors Safety and Tolerability	Efficacy > Health-Related Quality Of Life (Patient Reported Outcomes) (Efficacy) Efficacy > Clinical Response/Remission Efficacy > Survival Efficacy > Survival HEOR > Health-Related Quality Of Life Efficacy > Clinical Response/Remission Safety/Toxicity > Safety/Tolerability	Secondary Outcome Measures : Phase 1: Estimate Overall Response Rate by RECIST of the combination of TTI-101 + SBRT [ Time Frame: 3 months ] To observe and record anti-tumor activity. Although the clinical benefit of this drug has not yet been established, the intent of offering this treatment is to provide a possible therapeutic benefit, and thus the patient will be monitored for response and su…	2024-01-16	Actual							2027-09-01	Anticipated	2028-09-01	Anticipated
489713	DCR-STAT3-101 NCT06098651 TrialTroveID-489713	An Open-label, Phase I, Dose-ranging Study to Evaluate the Safety, Tolerability, and Pharmacokinetics of Intravenous DCR-STAT3 in Adults With Refractory Solid Tumors	I	Completed	Oncology	Oncology: Lymphoma, Non-Hodgkin's; Oncology: Unspecified Solid Tumor	Aggressive; Indolent; Second line; Stage III; Stage IV	Lymphoma, Large-Cell, Anaplastic; Lymphoma, Non-Hodgkin; Neoplasms	Trialtrove	Novo Nordisk/Dicerna Pharmaceuticals	Sponsor	Industry, Top 20 Pharma	Denmark		Bagsvaerd	DK-2880	DCR-STAT3	STAT transcription factor 3 inhibitor; Gene expression inhibitor	signal transducer and activator of transcription 3	Anticancer, other	Small molecule > Synthetic small molecule > Synthetic nucleic acid > RNA interference								This is a sequential, ascending-dose, multicenter study conducted in patients with refractory solid tumors designed to evaluate the safety, tolerability, and pharmacokinetics of DCR-STAT3. To evaluate the human active STAT3 conjugate for treatment of immunotherapy refractory cancer type	Adverse Events Common Terminology Criteria for Adverse Events Dose-limiting toxicities Safety and Tolerability	Safety/Toxicity > Adverse Drug Reactions Safety/Toxicity > Adverse Drug Reactions Safety/Toxicity > Safety/Tolerability Safety/Toxicity > Safety/Tolerability	Incidence of adverse events and dose limiting toxicities [Time Frame: Cycle 1 (8 weeks)] safety and tolerability Severity of adverse events [Time Frame: Cycle 1 (8 weeks)] measured according to CTCAE 5.0 criteria	Area under the curve score Plasma concentration	Pharmacokinetics/Pharmacodynamics > PK/PD Pharmacokinetics/Pharmacodynamics > PK/PD	Pharmacokinetic (AUC) [Time Frame: Day 1 and Day 29 of Cycle 1 (each cycle is 8 weeks)] Area under the plasma concentration versus time curve Pharmacokinetic (Urine) [Time Frame: Day 1 and Day 29 of Cycle 1 (each cycle is 8 weeks)] Urinary excretion	2023-08-14	Actual							2025-09-17	Actual	2025-09-17	Actual
481301	1R01FD007836-01 2022-14320 NCT05986240 TrialTroveID-481301	A Phase I Study Investigating the Safety & Efficacy of Danvatirsen as Monotherapy Followed by Combination With Venetoclax in Patients With Relapsed/Refractory MDS & AML	I	Open	Oncology	Oncology: Leukemia, Acute Myelogenous; Oncology: Myelodysplastic Syndrome	(N/A); High risk; Int-1 risk; Int-2 risk; Second line	Leukemia, Myeloid, Acute; Myelodysplastic Syndromes	Trialtrove	Montefiore Medical Center Flamingo Therapeutics MD Anderson Cancer Center, University of Texas	Sponsor Collaborator Collaborator	Academic Industry, all other pharma Academic	Belgium		Leuven	3001	venetoclax danvatirsen	Bcl2 inhibitor; Apoptosis stimulant STAT transcription factor 3 inhibitor	BCL2 apoptosis regulator signal transducer and activator of transcription 3	Anticancer, other; Immunosuppressant Anticancer, other	Small molecule > Synthetic small molecule Biological > Nucleic acid > Nucleic acid, vector type; Small molecule > Synthetic small molecule > Synthetic nucleic acid > Antisense therapy								This is a Phase 1 study investigating the safety and efficacy of Danvatirsen as a monotherapy followed by combination with Venetoclax in patients with relapsed/refractory myelodysplastic syndromes (MDS) or acute myeloid leukemia (AML). To evaluate the on-target activity of danvatirsen in hematopoietic stem & progenitor cells (HSPC’s), to correlate responses observed to a STAT3 gene expression sig…	Complete response Overall response rate Partial response	Efficacy > Clinical Response/Remission Efficacy > Clinical Response/Remission Efficacy > Clinical Response/Remission	Response to Therapy as determined by Overall Response Rate [Time Frame: From 21 days after initiation of study treatment to within 14 days following treatment discontinuation; up to 14 weeks total] Overall Response Rate (ORR) will be used to assess clinical activity in AML and MDS participants. ORR will be measured as the percentage of participants demonstrating an objective overall response base…	Complete response Duration of overall response Event-free survival Mortality Opioid-related death Overall survival	Efficacy > Clinical Response/Remission Efficacy > Clinical Response/Duration Efficacy > Survival Efficacy > Clinical Failure (Efficacy) Efficacy > Clinical Failure (Efficacy) Efficacy > Survival	Duration of Response [Time Frame: Up to 3 years after discontinuation of study treatment; up to 3.5 years total] Duration of response will be measured by the number of days from the date of initial response (CRi or better) to the date of first documented disease progression/relapse or death, whichever occurs first. In the event that neither disease progression/relapse or death is documented prior…	2024-05-08	Actual							2025-10-31	Anticipated	2028-07-31	Anticipated
480882	ChiCTR2300074598 TrialTroveID-480882	A single arm, multicenter evaluation of the safety and efficacy of ACT001 combined with radiotherapy in the newly diagnosed diffuse intrinsic pontine gliomas Phase II Clinical Study	II	Open	Oncology	Oncology: CNS, Brain Stem Glioma	DIPG; First line; Pediatric or Adolescent; Untreated	Diffuse Intrinsic Pontine Glioma; Glioma	Trialtrove	(Other Hospital/Academic/Medical Center)	Sponsor	Academic					ACT-001	Pyruvate kinase (muscle) stimulant; STAT transcription factor 3 inhibitor; Transcription factor NF-kappaB inhibitor	inhibitor of nuclear factor kappa B kinase subunit beta; pyruvate kinase M1/2; signal transducer and activator of transcription 3	Anticancer, other; Respiratory; Ophthalmological, other	Small molecule; Small molecule > Synthetic small molecule	radiation therapy	Unidentified pharmacological activity		Miscellaneous	Small molecule > Synthetic small molecule	GPT	Predisposing; Prognostic	Evaluate the tumor response and safety of ACT001 combined with radiotherapy in newly diagnosed DIPG subjects	Overall response rate Overall survival	Efficacy > Clinical Response/Remission Efficacy > Survival	Primary outcome measure ORR assessed by IRC（Exploratory period） AE during and after radiotherapy（Exploratory period） ORR assessed by IRC（Validation period） OS assessed by IRC(Validation period)	Overall response rate Overall survival Progression-free survival Serious Adverse Event	Efficacy > Clinical Response/Remission Efficacy > Survival Efficacy > Survival Safety/Toxicity > Serious Adverse Events	Secondary outcoems measure OS(Exploratory period) ORR assessed by investigator(Exploratory period) One year survival rate(Exploratory period) ORR assessed by investigators(Validation period) PFS assessed by IRC and investigators(Validation period) AE, SAE, etc(Validation period) Abundance of H3 K27 mutated genes in the blood before and after treatment Based on PopPK analysis method, characterize …	2023-11-11	Actual	9.7	Anticipated	2024-09-01	Anticipated	17.03	Anticipated	2026-02-01	Anticipated
478390	ACT001-CN-031 CTR20232173 TrialTroveID-478390	A single-arm, multicenter phase II clinical study evaluating the safety and efficacy of ACT001 combined with radiotherapy in patients with newly diagnosed diffuse endogenous pontine glioma	II	Open	Oncology	Oncology: CNS, Brain Stem Glioma	DIPG; First line; Pediatric or Adolescent; Untreated	Diffuse Intrinsic Pontine Glioma; Glioma	Trialtrove	Shanghai Pharmaceuticals Holding Co./Shandong Xinyi Pharmaceutical Co.	Sponsor	Industry, generic	China		Shanghai	200020	ACT-001, (Capsule)	Pyruvate kinase (muscle) stimulant; STAT transcription factor 3 inhibitor; Transcription factor NF-kappaB inhibitor	inhibitor of nuclear factor kappa B kinase subunit beta; pyruvate kinase M1/2; signal transducer and activator of transcription 3	Anticancer, other; Respiratory; Ophthalmological, other	Small molecule; Small molecule > Synthetic small molecule	radiation therapy	Unidentified pharmacological activity		Miscellaneous	Small molecule > Synthetic small molecule	GPT	Predisposing; Prognostic	Main objectives: To evaluate the tumor remission and safety of ACT001 combined with radiotherapy in subjects with undiagnosed DIPG (efficacy exploration period), and to verify the effect of ACT001 combined with radiotherapy on tumor remission and overall survival time in newly diagnosed DIPG subjects (efficacy verification period);	Adverse Events Overall response rate Overall survival	Safety/Toxicity > Adverse Drug Reactions Efficacy > Clinical Response/Remission Efficacy > Survival	index : ORR (Exploratory and Validation Period) assessed by IRC Evaluation time : At the time of withdrawal from the study at 4 weeks after the end of radiotherapy and every 8 weeks thereafter Endpoint metric selection : Effectiveness indicators index : OS (Validation Period) assessed by IRC Evaluation time : Continuous survival follow-up, ± 1 days every 7 month Endpoint metric selection : Effect…	Overall response rate Progression-free survival Safety and Tolerability Serious Adverse Event	Efficacy > Clinical Response/Remission Efficacy > Survival Safety/Toxicity > Safety/Tolerability Safety/Toxicity > Serious Adverse Events	Secondary objectives: To verify the efficacy of ACT001 combined with radiotherapy in subjects with newly diagnosed DIPG (efficacy exploration period), to verify the efficacy of ACT001 combined with radiotherapy on newly diagnosed DIPG subjects, to verify the safety of ACT001 combined with radiotherapy on newly diagnosed DIPG subjects (efficacy verification period); Exploratory objectives: To eval…	2023-08-30	Actual
471467	MB-402 NCI-2022-09279 NCT05879250 NU 21C06 STU00216108 TrialTroveID-471467	A Multi-Arm, Open Label, Phase II Trial of WP1066 and Radiation Therapy in Patients With Newly Diagnosed Glioblastoma	II	Closed	Oncology	Oncology: CNS, Glioblastoma	Adjuvant; First line; Neoadjuvant; Untreated	Glioblastoma	Trialtrove	Northwestern University Moleculin National Institutes of Health/National Cancer Institute	Sponsor Collaborator Collaborator	Academic Industry, all other pharma Government	United States	TX	Houston	77008	WP-1066	Bcr-Abl inhibitor; Janus kinase 2 inhibitor; Tyrosine kinase inhibitor (TKI); Oncogene inhibitor; Myc inhibitor; STAT transcription factor 3 inhibitor; Hypoxia-inducible factor 1 alpha antagonist; Immuno-oncology therapy; Immune checkpoint inhibitor	ABL proto-oncogene 1, non-receptor tyrosine kinase; BCR activator of RhoGEF and GTPase; hypoxia inducible factor 1 subunit alpha; Janus kinase 2; MYC proto-oncogene, bHLH transcription factor; signal transducer and activator of transcription 3	Anticancer, immunological; Antipsoriasis	Small molecule; Small molecule > Synthetic small molecule	surgical intervention radiation therapy	Not applicable Unidentified pharmacological activity		Miscellaneous Miscellaneous	Small molecule > Synthetic small molecule Small molecule > Synthetic small molecule	CYP2D6; CYP3A4; GPT; IDH1; MGMT; PITRM1	Diagnostic; Predictive; Predisposing; Prognostic	This phase II trial tests how well the combination of WP1066 and radiation therapy works in treating newly diagnosed glioblastoma. Glioblastoma is difficult to treat effectively because the cells within the tumor vary widely and are controlled by factors within and around the tumor, requiring multiple approaches to treat the tumor. The study drug WP1066 targets a specific pathway, known as STAT3,…	Progression-free survival Progressive disease rate	Efficacy > Survival Efficacy > Clinical Response/Progression	PRIMARY OBJECTIVES: I. To determine the progression-free survival (PFS) outcomes of patients with MGMT-unmethylated glioblastoma treated with STAT3 Inhibitor WP1066 (WP1066) in combination with standard-of-care radiation therapy. (Cohort 1) II. To ascertain the changes induced in the tumor microenvironment by the combination of WP1066 and radiation. (Cohort 2) Primary Outcome Measures : Progressi…	Adverse Events Common Terminology Criteria for Adverse Events Complete response Duration of overall response Immune Response Magnetic Resonance Imaging NCI-CTC scale Overall response rate - duration Overall response rate Overall survival Partial response Progression-free survival Safety and Tolerability Time to response	Safety/Toxicity > Adverse Drug Reactions Safety/Toxicity > Adverse Drug Reactions Efficacy > Clinical Response/Remission Efficacy > Clinical Response/Duration Efficacy > Clinical Response/Remission Efficacy > Imaging Safety/Toxicity > Side Effects Efficacy > Clinical Response/Remission Efficacy > Clinical Response/Remission Efficacy > Survival Efficacy > Clinical Response/Remission Efficacy > Sur…	SECONDARY OBJECTIVES: I. Determine the overall survival (OS) outcomes of patients with malignant gliomas. (Cohort 1 and 2) II. Assess overall response rate (ORR) and duration of response in patients with malignant gliomas using Response Assessment in Neuro-Oncology (RANO) criteria. (Cohort 1 and 2) III. Assess time to radiographically assessed disease progression and/or response in patients with …	2024-05-15	Actual	14.46	Actual	2025-07-29	Actual	28.96	Anticipated	2027-12-27	Anticipated	2028-12-27	Anticipated
468383	2022-0001 NCI-2023-03573 NCT05845307 TrialTroveID-468383	Randomized Pre-surgical Window-of-Opportunity Trial of TTI-101 in Patients With Stage II-IV Resectable HPV-negative Squamous Cell Carcinoma of the Head and Neck	I	Planned	Oncology	Oncology: Head/Neck	Line of therapy N/A; Squamous Cell; Stage II; Stage III; Stage IV	Carcinoma; Carcinoma, Squamous Cell; Head and Neck Neoplasms; Squamous Cell Carcinoma of Head and Neck	Trialtrove	MD Anderson Cancer Center, University of Texas National Institutes of Health Tvardi Therapeutics	Sponsor Collaborator Collaborator	Academic Government Industry, all other pharma	United States	TX	Sugar Land	77478	TTI-101, Tvardi Therapeutics	STAT transcription factor 3 inhibitor; Immuno-oncology therapy	signal transducer and activator of transcription 3	Anticancer, immunological; Anti-inflammatory; Musculoskeletal; Respiratory	Small molecule > Synthetic small molecule						CDKN2A; TNF	Diagnostic; Predictive; Predisposing; Prognostic	To learn if TTI-101 can reduce the growth of HPV-negative squamous cell carcinomas of the head and neck when given before standard of care surgery.	Adverse Events Common Terminology Criteria for Adverse Events	Safety/Toxicity > Adverse Drug Reactions Safety/Toxicity > Adverse Drug Reactions	Incidence of Adverse Events, Graded According to National Cancer Institute Common Terminology Criteria for Adverse Events (NCI CTCAE) Version (v) 5.0 [Time Frame: through study completion; an average of 1 year.] Primary: • To determine the change in pY-STAT3 H-score in tumor tissue in post-treatment resection specimens versus pre-treatment biopsy specimens.	Additional Treatment Necessary Complete response Disease-free survival Overall response rate Overall survival Response evaluation criteria in solid tumors Response rate Safety and Tolerability	Efficacy > Clinical Failure (Efficacy) Efficacy > Clinical Response/Remission Efficacy > Survival Efficacy > Clinical Response/Remission Efficacy > Survival Efficacy > Clinical Response/Remission Efficacy > Clinical Response/Remission Safety/Toxicity > Safety/Tolerability	Secondary: To determine the safety and tolerability of pre-surgery TTI-101 in patients with Stage II-IV HPV-negative HNSCC who are planned for definitive local surgery with or without radiation. To determine the individual pre/post treatment changes in pY-STAT3 H-scores in epithelial and stromal tumor cells. To determine the pathologic response rate to pre-surgery TTI-101. To determine the overal…	2024-10-31	Anticipated							2026-06-01	Anticipated	2025-02-01	Anticipated
466239	FLM-6774-201 NCT05814666 PEMDA-HN TrialTroveID-466239	An Open-Label, Phase II, Randomized, Controlled Study of Danvatirsen Plus Pembrolizumab Compared to Pembrolizumab Alone in Recurrent or Metastatic Head and Neck Squamous Cell Carcinoma (HNSCC)	II	Open	Oncology	Oncology: Head/Neck	First line; PD-1 Naive; PD-L1 High; PD-L1 Naive; PD-L1 Positive; Second line; Squamous Cell; Stage IV	Head and Neck Neoplasms; Squamous Cell Carcinoma of Head and Neck	Trialtrove	Flamingo Therapeutics	Sponsor	Industry, all other pharma	Belgium		Leuven	3001	danvatirsen pembrolizumab	STAT transcription factor 3 inhibitor PD-1 antagonist; Immuno-oncology therapy; Immune checkpoint inhibitor	signal transducer and activator of transcription 3 programmed cell death 1	Anticancer, other Anticancer, immunological	Biological > Nucleic acid > Nucleic acid, vector type; Small molecule > Synthetic small molecule > Synthetic nucleic acid > Antisense therapy Biological > Protein > Antibody > Humanized monoclonal antibody								Open-label, Phase II, randomized, controlled study evaluating the efficacy and safety of danvatirsen in combination with pembrolizumab compared with pembrolizumab alone as first-line treatment of patients with recurrent/metastatic (R/M) HNSCC. Two-thirds of patients will be randomized to receive danvatirsen and pembrolizumab and one-third will be randomized to receive pembrolizumab alone. Aims at…	Overall response rate Partial response Response evaluation criteria in solid tumors	Efficacy > Clinical Response/Remission Efficacy > Clinical Response/Remission Efficacy > Clinical Response/Remission	Primary Outcome Measures : Confirmed ORR [ Time Frame: Up to 18 months ] Determine the ORR (Partial response [PR] + CR defined according to RECIST v1.1) as determined by the Investigator for the combination of danvatirsen and pembrolizumab compared with pembrolizumab alone The primary endpoint of the study is to determine the ORR by response evaluation criteria in solid tumors version 1.1 (RECIST…	Adverse Events Area under the curve score Clinical benefit rate Cmax Common Terminology Criteria for Adverse Events Duration of overall response Immunogenicity (other timeframe) Immunogenicity NCI-CTC scale Overall response rate - duration Overall response rate Overall survival Plasma concentration Progression-free survival Progressive disease rate Response evaluation criteria in solid tumors Saf…	Safety/Toxicity > Adverse Drug Reactions Pharmacokinetics/Pharmacodynamics > PK/PD Efficacy > Clinical Response/Remission Pharmacokinetics/Pharmacodynamics > PK/PD Safety/Toxicity > Adverse Drug Reactions Efficacy > Clinical Response/Duration Efficacy > Immunological Response Safety/Toxicity > Adverse Drug Reactions Safety/Toxicity > Side Effects Efficacy > Clinical Response/Remission Efficacy > …	Secondary Outcome Measures : Number of participants with treatment-related adverse events as assessed by CTCAE v5.0 [ Time Frame: Up to 18 months ] Drug induced toxicities are assessed and graded according to Common Toxicity Criteria for Adverse Events (CTCAE) Version 5.0. DOR [ Time Frame: Up to 18months ] Duration of Response by RECIST v1.1 DCR & CR Rate [ Time Frame: Up to 18months ] Disease c…	2023-05-30	Actual							2025-05-30	Anticipated	2026-05-30	Anticipated
465352	CTR20230593 TrialTroveID-465352 UAL20221012	Phase II clinical study on the safety and efficacy of ursolic acid nanoliposomes for injection in patients with advanced hepatocellular carcinoma (HCC)	II	Open	Oncology	Oncology: Liver	Second line; Stage II; Stage III	Liver Neoplasms	Trialtrove	Wuhan Li Yuanheng Medicine Technology Co.	Sponsor	Industry, generic	China				ursolic acid	STAT transcription factor 3 inhibitor		Anticancer, other	Small molecule > Synthetic small molecule						AFP; EPO; GPT; TPO	Diagnostic; Predictive; Predisposing; Prognostic	To investigate the safety of ursolic acid nanoliposomes for injection in patients with advanced hepatocellular carcinoma (HCC	Adverse Events Cardiac Telemetry Safety and Tolerability Serious Adverse Event Vital signs	Safety/Toxicity > Adverse Drug Reactions Safety/Toxicity > Cardiac Measures/Events Safety/Toxicity > Safety/Tolerability Safety/Toxicity > Serious Adverse Events Safety/Toxicity > Serious Adverse Events	Primary endpoint indicators and evaluation time: 1 The incidence, severity and outcome of adverse events (AEs) and serious adverse events (SAEs) assessed according to NCI-CTC AE v5.0; Periodic evaluation Safety Index 2 Changes from baseline in vital signs, physical examination, electrocardiogram, and laboratory tests. Evaluation at the end of each period Safety Index	CA19.9 Response Clinical benefit rate Overall response rate - duration Overall response rate Overall survival Progression-free survival Quality of Life Response evaluation criteria in solid tumors Time to progression	Efficacy > Clinical Response/Remission Efficacy > Clinical Response/Remission Efficacy > Clinical Response/Remission Efficacy > Clinical Response/Remission Efficacy > Survival Efficacy > Survival HEOR > Health-Related Quality Of Life Efficacy > Clinical Response/Remission Efficacy > Disease Progression	Secondary endpoints and evaluation time: 1 overall survival (OS); end of test Effectiveness index 2 PFS, ORR, DCR, TTP and DOR assessed by the investigator according to the RECIST v1.1 standard; Evaluation every 3 cycles Effectiveness index 3 PFS, ORR, DCR, TTP and DOR assessed by the investigator according to mRECIST criteria; Evaluation every 3 cycles Effectiveness index 4 Changes in the qualit…	2023-05-04	Actual
461735	ChiCTR2300069129 TrialTroveID-461735	A Randomized, Blinded, Placebo-Controlled Phase IIb/III Study to Evaluate the Effect of ACT001 on Efficacy of WBRT and Radiation-Associated Side Effects in Lung Cancer Patients with Brain Metastasis	II/III	Planned	Oncology	Oncology: Lung, Non-Small Cell; Oncology: Lung, Small Cell; Oncology: Metastatic Cancer; Oncology: Neuroendocrine	(N/A); CNS mets; Fourth line or greater; Pulmonary; Second line; Third line	Brain Neoplasms; Carcinoma, Non-Small-Cell Lung; Central Nervous System Neoplasms; Neoplasm Metastasis; Neuroendocrine Tumors; Small Cell Lung Carcinoma	Trialtrove	(Other Hospital/Academic/Medical Center)	Sponsor	Academic					ACT-001	Pyruvate kinase (muscle) stimulant; STAT transcription factor 3 inhibitor; Transcription factor NF-kappaB inhibitor	inhibitor of nuclear factor kappa B kinase subunit beta; pyruvate kinase M1/2; signal transducer and activator of transcription 3	Anticancer, other; Respiratory; Ophthalmological, other	Small molecule; Small molecule > Synthetic small molecule	radiation therapy	Unidentified pharmacological activity		Miscellaneous	Small molecule > Synthetic small molecule	ALK; CD274; EGFR; EPO; GGT1; GPT; PDCD1; ROS1; THPO	Companion Diagnosis; Diagnostic; Predictive; Predisposing; Prognostic	To evaluate the efficacy of ACT001 combined with whole brain radiotherapy for intracranial tumors in patients with lung cancer and brain metastases.	Overall response rate	Efficacy > Clinical Response/Remission	Primary Outcome Measure : Objective response rate of intracranial tumor within 3 months (ORR)	EORTC Quality of Life Questionnaire Overall survival Quality of Life Serious Adverse Event Time to progression	Efficacy > Health-Related Quality Of Life (Patient Reported Outcomes) (Efficacy) Efficacy > Survival HEOR > Health-Related Quality Of Life Safety/Toxicity > Serious Adverse Events Efficacy > Disease Progression	Secondary objective: To evaluate the efficacy of ACT001 combined with whole brain radiotherapy on intracranial and extracranial tumors in patients with lung cancer with brain metastases by other efficacy end points; To evaluate the effect of ACT001 on reducing toxic and side effects of whole brain radiotherapy; To evaluate the effects of ACT001 on quality of life in patients with lung cancer brai…	2022-09-01	Anticipated	12.95	Anticipated	2023-09-30	Anticipated	15.06	Anticipated	2024-12-31	Anticipated
461092	ACT001-CN-051 CTR20230452 TrialTroveID-461092	A clinical trial evaluating the safety and efficacy of ACT001 combined with radiotherapy in the treatment of brain metastases from lung cancer	II/III	Open	Oncology	Oncology: Breast; Oncology: Liver; Oncology: Lung, Non-Small Cell; Oncology: Lung, Small Cell; Oncology: Melanoma; Oncology: Metastatic Cancer; Oncology: Neuroendocrine	(N/A); CNS mets; Line of therapy N/A; Pulmonary; Stage IV	Brain Neoplasms; Breast Neoplasms; Carcinoma, Non-Small-Cell Lung; Central Nervous System Neoplasms; Liver Neoplasms; Melanoma; Neoplasm Metastasis; Neuroendocrine Tumors; Small Cell Lung Carcinoma	Trialtrove	Tianjin Institute of Pharmaceutical Research Co./Tianjin Taipu Huya Pharmaceutical Technology Co.	Sponsor	Industry, all other pharma	China		Tjianjin	300457	ACT-001	Pyruvate kinase (muscle) stimulant; STAT transcription factor 3 inhibitor; Transcription factor NF-kappaB inhibitor	inhibitor of nuclear factor kappa B kinase subunit beta; pyruvate kinase M1/2; signal transducer and activator of transcription 3	Anticancer, other; Respiratory; Ophthalmological, other	Small molecule; Small molecule > Synthetic small molecule	radiation therapy	Unidentified pharmacological activity		Miscellaneous	Small molecule > Synthetic small molecule	ALK; EGFR; EPO; GGT1; GPT; ROS1; THPO	Companion Diagnosis; Diagnostic; Predictive; Predisposing; Prognostic	To evaluate the efficacy of ACT001 combined with whole brain radiotherapy on intracranial tumors in patients with brain metastases from lung cancer.	Overall response rate Response evaluation criteria in solid tumors	Efficacy > Clinical Response/Remission Efficacy > Clinical Response/Remission	Primary endpoint indicators and evaluation time 3-month objective response rate (ORR) for intracranial tumors [according to the Response Evaluation Criteria in Solid Tumors (RECIST v1.1), based on the results of independent imaging review committee (IRC) evaluation]. 28±3d after the end of radiotherapy, 56±3d after the end of radiotherapy, 84±3d after the end of radiotherapy, ±3d every 21 days af…	Accumulation index Adverse Events Cmax Cmin Cognitive function test Drug clearance Elimination half-life EORTC Quality of Life Questionnaire Overall survival Response evaluation criteria in solid tumors Safety and Tolerability Serious Adverse Event Time to progression Tmax	Pharmacokinetics/Pharmacodynamics > PK/PD Safety/Toxicity > Adverse Drug Reactions Pharmacokinetics/Pharmacodynamics > PK/PD Pharmacokinetics/Pharmacodynamics > PK/PD Efficacy > Patient Assessment Instruments (Efficacy) Pharmacokinetics/Pharmacodynamics > PK/PD Pharmacokinetics/Pharmacodynamics > PK/PD Efficacy > Health-Related Quality Of Life (Patient Reported Outcomes) (Efficacy) Efficacy > Sur…	1 overall survival (OS); Ongoing survival follow-up, every 2 months ± 7 days Effectiveness index 2 Time to disease progression (TTP) for intracranial tumors [according to RECIST v1.1 criteria, based on the results of IRC assessment]; 28±3d after the end of radiotherapy, 56±3d after the end of radiotherapy, 84±3d after the end of radiotherapy, ±3d every 21 days after the 84th day Effectiveness ind…	2023-04-05	Actual
453320	ChiCTR2300067517 TrialTroveID-453320	A single-center, open, single-arm phase II study of ruxolitinib in combination with ACT001 in the treatment of myelofibrosis subjects with poor response to ruxolitinib monotherapy	II	Planned	Oncology	Oncology: Myeloproliferative Neoplasms	High risk; Int-1 risk; Int-2 risk; Primary Myelofibrosis	Myeloproliferative Disorders; Primary Myelofibrosis	Trialtrove	Institute of Hematology & Blood Diseases Hospital Institute of Materia Medica, Chinese Academy of Medical Sciences & Peking Union Medical College	Sponsor Sponsor	Academic Academic					ruxolitinib ACT-001	Janus kinase 1 inhibitor; Janus kinase 2 inhibitor Pyruvate kinase (muscle) stimulant; STAT transcription factor 3 inhibitor; Transcription factor NF-kappaB inhibitor	Janus kinase 1; Janus kinase 2 inhibitor of nuclear factor kappa B kinase subunit beta; pyruvate kinase M1/2; signal transducer and activator of transcription 3	Anticancer, other; Antianaemic; Antipruritic/inflamm, non-allergic; Antipsoriasis; Dermatological; Immunosuppressant; Anti-inflammatory; Antiarthritic, other; Respiratory Anticancer, other; Respiratory; Ophthalmological, other	Small molecule > Synthetic small molecule Small molecule; Small molecule > Synthetic small molecule						CYP3A4	Predictive; Predisposing; Prognostic	To assess the efficacy of ruxolitinib in combination with ACT001 in the treatment of myelofibrosis subjects with poor response to ruxolitinib monotherapy	Reduction in Spleen Volume	Efficacy > Spleen Volume Reduction	Primary Objectives: To assess spleen volume changes at week 24 in patients with MF who have poor efficacy to ruxolitinib in combination with ACT001. 2) To assess the efficacy of patient-reported myelofibrosis-related symptom burden in ruxolitinib in combination with ACT001. Primary Outcomes Spleen size assessment Myeloproliferative Neoplasm-SAF (MPN-SAF TSS) Assessment	Overall response rate - duration Overall response rate Overall survival Progression-free survival Safety and Tolerability	Efficacy > Clinical Response/Remission Efficacy > Clinical Response/Remission Efficacy > Survival Efficacy > Survival Safety/Toxicity > Safety/Tolerability	Secondary Objectives: To assess the safety and tolerability of ruxolitinib in combination with ACT001. To assess the time to onset of spleen response and duration of remission in patients with ruxolitinib in combination with ACT001. To assess the effect of ruxolitinib in combination with ACT001 on anemia and the frequency of transfusion. Exploratory objectives: To assess subjects overall survival…	2022-11-30	Anticipated							2024-11-30	Anticipated
452827	AB001/CT/2022 CTRI/2022/12/048015 TrialTroveID-452827	A Phase I, Open Label Study To Evaluate MTD, Safety, Tolerability And Pharmacokinetics Of Oral Drug AB001 In Patients With Various Types Of Metastatic Cancer Patients.	I	Completed	Oncology	Oncology: Breast; Oncology: Leukemia, Acute Myelogenous; Oncology: Ovarian; Oncology: Pancreas	(N/A); Line of therapy N/A; Stage IV	Breast Neoplasms; Leukemia, Myeloid, Acute; Ovarian Neoplasms; Pancreatic Neoplasms	Trialtrove	Vopec Pharmaceuticals	Sponsor	Natural products, OTC, cosmetics	India				AB-001, Agastiya Biotech	ACE-related carboxypeptidase inhibitor; Kinase inhibitor; PD-1 antagonist; STAT transcription factor 3 inhibitor; Wnt pathway inhibitor; Viral replication inhibitor; Immuno-oncology therapy	angiotensin I converting enzyme 2; signal transducer and activator of transcription 3	Antiviral, other; Anticancer, immunological	Small molecule > Synthetic small molecule						CD274; MUC16	Diagnostic; Predictive; Predisposing; Prognostic	To Evaluate MTD, Safety, Tolerability And Pharmacokinetics Of Oral Drug AB001 In Patients With Various Types Of Metastatic Cancer Patients.	Common Terminology Criteria for Adverse Events Dose-limiting toxicities Maximum tolerated dose Safety and Tolerability	Safety/Toxicity > Adverse Drug Reactions Safety/Toxicity > Safety/Tolerability Safety/Toxicity > Safety/Tolerability Safety/Toxicity > Safety/Tolerability	Primary Outcome Outcome To assess the safety and toxicity profile of AB001 in patients with metastasis cancer using the NCI CTCAE V4.03, and determine the maximum tolerated dose (MTD). 1. To determine the maximum tolerated dose (MTD) of AB001. 2. To determine the dose limiting toxicities (DLT) of AB001. 3. To establish a safe dose level of AB001 that can be used for future studies. Time Points Da…	Adverse Events Progressive disease rate Safety and Tolerability	Safety/Toxicity > Adverse Drug Reactions Efficacy > Clinical Response/Progression Safety/Toxicity > Safety/Tolerability	Secondary Outcome Outcome 1. The pharmacokinetics of AB001 in humans. 2. Observe for evidence of antitumor activity following administration of AB001. 3. If AB001 induces changes in the biomarker in peripheral blood lymphocytes. 4. If there is a pharmacodynamic relationship between the plasma / blood concentrations of AB001 and a clinical or cellular effect. 5. To monitor the tumor reduction & ad…	2022-12-12	Actual							2023-07-13	Actual			2024-04-03	Actual
451958	2022-0625 NCI-2022-10803 NCT05668949 TrialTroveID-451958	Phase I/II Open Label Study Evaluating the Safety and Efficacy of Combining STAT3 Inhibition (TTI-101) With Anti-PD-1 Therapy (Pembrolizumab) in Patients With Recurrent or Metastatic (RM) Head and Neck Squamous Cell Carcinoma (HNSCC)	I/II	Terminated	Oncology	Oncology: Head/Neck; Oncology: Unspecified Solid Tumor	PD-1 Naive; PD-L1 Naive; Second line; Squamous Cell; Stage IV	Carcinoma; Carcinoma, Squamous Cell; Head and Neck Neoplasms; Squamous Cell Carcinoma of Head and Neck	Trialtrove	MD Anderson Cancer Center, University of Texas Tvardi Therapeutics	Sponsor Collaborator	Academic Industry, all other pharma	United States	TX	Sugar Land	77478	TTI-101, Tvardi Therapeutics	STAT transcription factor 3 inhibitor; Immuno-oncology therapy	signal transducer and activator of transcription 3	Anticancer, immunological; Anti-inflammatory; Musculoskeletal; Respiratory	Small molecule > Synthetic small molecule	pembrolizumab	PD-1 antagonist; Immuno-oncology therapy; Immune checkpoint inhibitor	programmed cell death 1	Anticancer, immunological	Biological > Protein > Antibody > Humanized monoclonal antibody	CD4; insulin	Diagnostic; Predictive; Predisposing; Prognostic	To review safety and efficacy of TTI-101 plus Pembrolizumab in patients the Recurrent and Metastatic head and Neck Squamous Cell Carcinoma.	Overall response rate Progression-free survival Response evaluation criteria in solid tumors	Efficacy > Clinical Response/Remission Efficacy > Survival Efficacy > Clinical Response/Remission	Primary Outcome Measures : Overall Response Rate (ORR) [Time Frame: through study completion; an average of 1 year] Primary Objectives: Objective (Phase I): Determine the phase II dose of TTI-101 when used in combination with pembrolizumab in solid tumor patients. Objective (Phase II): Determine the overall response rate (ORR) and progression free survival (PFS) of the combination evaluated accor…	Adverse Events Overall survival Safety and Tolerability	Safety/Toxicity > Adverse Drug Reactions Efficacy > Survival Safety/Toxicity > Safety/Tolerability	Secondary Objectives: Objective: Determine the overall survival in HNSCC patients treated with the combination. Objective: Determine the rate of immune-related severe adverse events (irSAEs) of the combination. Objective: Evaluate the safety of the combination in solid tumor patients. Secondary Endpoint: Overall SAEs, SAEs resulting in death, discontinuation, dose reduction or dose interruption, …	2025-09-23	Actual							2025-09-23	Actual	2025-09-23	Actual
448702	EudraCT number: 2022-001601-43 EVG003N ISRCTN96285652 TrialTroveID-448702	A Phase I, Randomised, Double-blind, Placebo-controlled Study to Evaluate the Safety, Tolerability, Pharmacokinetics, and Pharmacodynamics of Single and Repeated Daily Doses of SFX-01 tablets in Healthy Male Participants	I	Completed	Oncology	Oncology: Unspecified Cancer	(N/A); Line of therapy N/A	Neoplasms	Trialtrove	Evgen Pharma	Sponsor	Industry, all other pharma	United Kingdom			SK10 4TG	sulforaphane, Evgen	STAT transcription factor 3 inhibitor; Transcription factor Nrf2 stimulant	nuclear factor, erythroid 2 like 2; protein tyrosine phosphatase non-receptor type 11; signal transducer and activator of transcription 3	Anti-infective, other; Anticancer, other; Cardiovascular; Urological; Multiple sclerosis treatment; Neurological; Neuroprotective; Respiratory; Ophthalmological, other	Natural product > Plant						AKR1C1; ARSD; DCLK3; GGT1; NQO1; PRCP	Diagnostic; Predictive; Predisposing; Prognostic	To evaluate the safety, tolerability, pharmacokinetics, and pharmacodynamics of single and repeated daily doses of SFX-01 tablets in healthy male participants	Adverse Events Cardiac Telemetry Heart rate PR interval Safety and Tolerability Vital signs	Safety/Toxicity > Adverse Drug Reactions Safety/Toxicity > Cardiac Measures/Events Safety/Toxicity > Cardiac Measures/Events Safety/Toxicity > Cardiac Measures/Events Safety/Toxicity > Safety/Tolerability Safety/Toxicity > Serious Adverse Events	Primary outcome measure The primary endpoints for this study are safety endpoints and are defined as follows: 1. Adverse Events (AEs) will be recorded from the point of informed consent up to final post-study follow up visit. 2. Laboratory safety (biochemistry, haematology, coagulation and urinalysis) at screening, Day -8, Day -1, Day 4, Day 7 & End of Study 3. Vital signs (systolic/diastolic blo…	Accumulation index Adverse Events Area under the curve score Cardiac Telemetry Cmax Concentration at steady state Drug clearance Elimination half-life Elimination rate Heart rate Mean residence time PR interval Progressive disease rate Safety and Tolerability Tmax Vital signs Volume of distribution	Pharmacokinetics/Pharmacodynamics > PK/PD Safety/Toxicity > Adverse Drug Reactions Pharmacokinetics/Pharmacodynamics > PK/PD Safety/Toxicity > Cardiac Measures/Events Pharmacokinetics/Pharmacodynamics > PK/PD Pharmacokinetics/Pharmacodynamics > PK/PD Pharmacokinetics/Pharmacodynamics > PK/PD Pharmacokinetics/Pharmacodynamics > PK/PD Pharmacokinetics/Pharmacodynamics > PK/PD Safety/Toxicity > Card…	ISRCTN96285652 https://doi.org/10.1186/ISRCTN96285652 A study to investigate the safety, tolerability, and concentration in the blood of different dose strengths of SFX-01 tablets in healthy volunteers. Share on Facebook Share on Twitter Share on Google Plus Submission date 20/09/2022 Registration date 26/10/2022 Last edited 26/10/2022 Recruitment status Recruiting Overall trial status Ongoing Co…	2022-04-04	Actual	10.12	Anticipated	2023-02-06	Anticipated	1.74	Anticipated	2023-03-31	Actual
444511	TrialTroveID-444511	A Phase I/Ib, Randomised, Placebo-controlled, Dose-escalating Study to Evaluate the Safety, Pharmacokinetic and Pharmacodynamic of Enteric Coated Tablet Formulation of SFX-01in Healthy Volunteers	I	Planned	Oncology	Oncology: Unspecified Cancer	(N/A); Line of therapy N/A	Neoplasms	Trialtrove	Evgen Pharma	Sponsor	Industry, all other pharma	United Kingdom			SK10 4TG	Sulforadex (tablet)	STAT transcription factor 3 inhibitor; Transcription factor Nrf2 stimulant	nuclear factor, erythroid 2 like 2; protein tyrosine phosphatase non-receptor type 11; signal transducer and activator of transcription 3	Anti-infective, other; Anticancer, other; Cardiovascular; Urological; Multiple sclerosis treatment; Neurological; Neuroprotective; Respiratory; Ophthalmological, other	Natural product > Plant								To evaluate the safety, pharmacokinetic and pharmacodynamic of enteric coated tablet formulation of SFX-01 in healthy volunteers. The study investigate how sulforaphane released from SFX-01 engages with key molecular targets.	Safety and Tolerability	Safety/Toxicity > Safety/Tolerability					2022-12-01	Anticipated											2023-06-01	Anticipated
435863	2022-0514 2022-069 NCI-2022-09242 NCT05440708 REVERT TrialTroveID-435863 TVD-101-001H	REVERT- Liver Cancer: A Phase 1b/2 Multicenter, Open-label Study to Evaluate the Safety and Efficacy of TTI-101 as Monotherapy and in Combination in Participants With Locally Advanced or Metastatic, and Unresectable Hepatocellular Carcinoma	I/II	Open	Oncology	Oncology: Liver	First line; Fourth line or greater; PD-1 Refractory; PD-L1 Refractory; Second line; Stage III; Stage IV; Third line	Carcinoma; Carcinoma, Hepatocellular; Liver Neoplasms	Trialtrove	Tvardi Therapeutics	Sponsor	Industry, all other pharma	United States	TX	Sugar Land	77478	TTI-101, Tvardi Therapeutics	STAT transcription factor 3 inhibitor; Immuno-oncology therapy	signal transducer and activator of transcription 3	Anticancer, immunological; Anti-inflammatory; Musculoskeletal; Respiratory	Small molecule > Synthetic small molecule	bevacizumab pembrolizumab atezolizumab	Vascular endothelial growth factor receptor 1 antagonist; Vascular endothelial growth factor receptor antagonist; Angiogenesis inhibitor PD-1 antagonist; Immuno-oncology therapy; Immune checkpoint inhibitor PD-L1 antagonist; Immuno-oncology therapy; Immune checkpoint inhibitor	vascular endothelial growth factor A programmed cell death 1 CD274 molecule; programmed cell death 1	Anticancer, immunological; Neurological Anticancer, immunological Anticancer, immunological	Biological > Protein > Antibody > Humanized monoclonal antibody; Biological > Protein > Antibody > Monoclonal antibody, other Biological > Protein > Antibody > Humanized monoclonal antibody Biological > Protein > Antibody > Human monoclonal antibody	albumin; STAT1; STAT5A; STAT5B; TNF	Diagnostic; Predictive; Predisposing; Prognostic	To evaluate the safety, tolerability, efficacy, RP2D pharmacodynamics and pharmacokinetics of TTI-101 orally administered as a single agent to patients with locally advanced or metastatic, and unresectable Hepatocellular Carcinoma (HCC) To evaluate the safety and tolerability of TTI-101 orally administered in combination with pembrolizumab therapy and in combination with atezolizumab and bevacizu…	Adverse Events Cardiac Telemetry Complete response Maximum tolerated dose Overall response rate Partial response Response evaluation criteria in solid tumors Safety and Tolerability Serious Adverse Event Vital signs	Safety/Toxicity > Adverse Drug Reactions Safety/Toxicity > Cardiac Measures/Events Efficacy > Clinical Response/Remission Safety/Toxicity > Safety/Tolerability Efficacy > Clinical Response/Remission Efficacy > Clinical Response/Remission Efficacy > Clinical Response/Remission Safety/Toxicity > Safety/Tolerability Safety/Toxicity > Serious Adverse Events Safety/Toxicity > Serious Adverse Events	Primary Outcome Measures : Incidence of Adverse Events (AE) [ Time Frame: Up to approximately 20 months ] An AE is any untoward medical occurrence in a participant or clinical study participant administered a pharmaceutical product and which does not necessarily have a causal relationship with this treatment. Any clinically significant changes between baseline and postbaseline laboratory assessme…	Area under the curve score Clinical benefit rate Cmax Complete response Drug clearance Duration of overall response Elimination half-life Overall response rate Partial response Plasma concentration Progression-free survival Response evaluation criteria in solid tumors Time to progression Tmax	Pharmacokinetics/Pharmacodynamics > PK/PD Efficacy > Clinical Response/Remission Pharmacokinetics/Pharmacodynamics > PK/PD Efficacy > Clinical Response/Remission Pharmacokinetics/Pharmacodynamics > PK/PD Efficacy > Clinical Response/Duration Pharmacokinetics/Pharmacodynamics > PK/PD Efficacy > Clinical Response/Remission Efficacy > Clinical Response/Remission Pharmacokinetics/Pharmacodynamics > P…	Secondary Outcome Measures : Phase 1b: Overall Response Rate (ORR) to TTI-101 [ Time Frame: Up to approximately 18 months ] Defined as complete response (CR) + partial response (PR) measured in all participants using RECIST Version 1.1. Duration of Response (DoR) to TTI-101 [ Time Frame: Up to approximately 18 months ] Disease Control Rate (DCR) to TTI-101 [ Time Frame: Up to approximately 18 mon…	2023-03-23	Actual							2026-06-29	Anticipated	2027-06-28	Anticipated
435185	TrialTroveID-435185	A Phase I/II Study of TB-CV-02 in Patients with Solid Tumor	I/II	Planned	Oncology	Oncology: Unspecified Solid Tumor	(N/A); Line of therapy N/A		Trialtrove	Theragen Bio	Sponsor	Industry, all other pharma	South Korea		Seongnam		TB-CV-02	Toll-like receptor 3 agonist; EGFR antagonist; Adenosine receptor antagonist; CD71 antagonist; Fibroblast activation protein inhibitor; K-Ras inhibitor; Matrix metalloproteinase-2 inhibitor; Ras inhibitor; Activin receptor-like kinase 1 inhibitor; Cyclin-dependent kinase 8 inhibitor; Cyclin-dependent kinase inhibitor; Kinase inhibitor; PI3 kinase inhibitor; Pim kinase inhibitor; Protein kinase in…	Unspecified	Anticancer, immunological; Anticancer, vaccine	Biological > Nucleic acid > Nucleic acid technology type > RNA > Messenger RNA; Biological > Nucleic acid > Nucleic acid, vector type; Biological > Vaccine > Anticancer, vaccine								To evaluate TB-CV-02 in patients with solid tumor							2024-03-01	Anticipated
432705	NCI-2022-08022 NCT05384119 REVERT TrialTroveID-432705 TVD-101-002B	REVERT- Breast Cancer: Phase Ib/II Study of the Addition of STAT3 Inhibitor TTI-101 to Reverse Resistance to Palbociclib or Ribociclib Plus Aromatase Inhibitor or Fulvestrant Therapy for Metastatic Hormone Receptor-Positive and HER2-Negative Breast Cancer	I/II	Terminated	Oncology	Oncology: Breast	Estrogen receptor positive; First line; HER2 negative; Progesterone receptor positive; Second line; Stage III; Stage IV	Breast Neoplasms	Trialtrove	Tvardi Therapeutics	Sponsor	Industry, all other pharma	United States	TX	Sugar Land	77478	TTI-101, Tvardi Therapeutics	STAT transcription factor 3 inhibitor; Immuno-oncology therapy	signal transducer and activator of transcription 3	Anticancer, immunological; Anti-inflammatory; Musculoskeletal; Respiratory	Small molecule > Synthetic small molecule	undisclosed - aromatase inhibitor palbociclib (capsule)	Estrogen receptor antagonist; Aromatase inhibitor Cyclin-dependent kinase 4 inhibitor; Cyclin-dependent kinase 6 inhibitor	cyclin dependent kinase 4; cyclin dependent kinase 6	Anticancer, hormonal Anticancer, other	Small molecule > Synthetic small molecule Small molecule; Small molecule > Synthetic small molecule	ERBB2; STAT1; STAT5A; STAT5B	Diagnostic; Predictive; Predisposing; Prognostic	To evaluate the safety and tolerability of TTI-101 when added to palbociclib and aromatase inhibitor (AI) administered orally to participants with hormone receptor-positive (HR+) human epithelial receptor 2-negative (HER2-) palbociclib-resistant breast cancer To determine the recommended Phase 2 dose (RP2D) for TTI-101 when added to palbociclib and AI. To evaluate tumor response by Response Evalu…	Adverse Events Cardiac Telemetry Dose-limiting toxicities Serious Adverse Event Vital signs	Safety/Toxicity > Adverse Drug Reactions Safety/Toxicity > Cardiac Measures/Events Safety/Toxicity > Safety/Tolerability Safety/Toxicity > Serious Adverse Events Safety/Toxicity > Serious Adverse Events	Primary Outcome Measures : Phase 1b: Number of Participants Who Experience a Dose Limiting Toxicity (DLT) [ Time Frame: Day 1 to Day 28 ] Phase 1b: Number of Participants Who Experience an Adverse Event (AE) [ Time Frame: Up to approximately 18 months ] An AE is any untoward medical occurrence in a participant or clinical study participant administered a pharmaceutical product and which does not …	Clinical benefit rate Cmax Complete response Duration of overall response Overall response rate Partial response Plasma concentration Progression-free survival Response evaluation criteria in solid tumors Stable Disease Time to progression Tmax	Efficacy > Clinical Response/Remission Pharmacokinetics/Pharmacodynamics > PK/PD Efficacy > Clinical Response/Remission Efficacy > Clinical Response/Duration Efficacy > Clinical Response/Remission Efficacy > Clinical Response/Remission Pharmacokinetics/Pharmacodynamics > PK/PD Efficacy > Survival Efficacy > Clinical Response/Remission Efficacy > Clinical Response/Remission Efficacy > Disease Prog…	Secondary Outcome Measures : Phase 1b: PFS6 [ Time Frame: Day 1 pre-dose and 6 months post-dose ] Phase 1b and Phase 2: Clinical Benefit Rate (CBR) [ Time Frame: Up to approximately 18 months ] Defined as complete response (CR) + partial response (PR) + stable disease (SD) for at least 6 months. Phase 1b and Phase 2: Overall Response Rate (ORR) [ Time Frame: Up to approximately 18 months ] Define…	2023-01-09	Actual							2024-04-25	Actual	2024-04-25	Actual
417009	CTRI/2021/10/037293 TrialTroveID-417009	A Prospective, Open Label, Case Study To Determine The Safety And Efficacy Of AB001 With Standard Of Care In Patients With Advanced Metastatic Cancer	II	Open	Oncology	Oncology: Unspecified Cancer	Line of therapy N/A; Stage III; Stage IV	Neoplasms	Trialtrove	Agastiya Biotech	Sponsor	Industry, all other pharma	United States		Carlsbad	CA 92008-6583	AB-001, Agastiya Biotech	ACE-related carboxypeptidase inhibitor; Kinase inhibitor; PD-1 antagonist; STAT transcription factor 3 inhibitor; Wnt pathway inhibitor; Viral replication inhibitor; Immuno-oncology therapy	angiotensin I converting enzyme 2; signal transducer and activator of transcription 3	Antiviral, other; Anticancer, immunological	Small molecule > Synthetic small molecule	undisclosed - chemotherapy	Unidentified pharmacological activity		Anticancer, other	Small molecule > Synthetic small molecule			To determine the safety and efficacy of AB001 with standard of care in patients with advanced metastatic cancer	Clinical benefit rate Complete response Partial response Stable Disease	Efficacy > Clinical Response/Remission Efficacy > Clinical Response/Remission Efficacy > Clinical Response/Remission Efficacy > Clinical Response/Remission	Primary Outcome Outcome: To assess the Clinical Benefit Rate -Complete Response (CR) + Partial Response (PR) + Stable Disease (SD), Tumor Reduction TimePoints : Day 0 Day 28 Day 56 and Day 84	Adverse Events Safety and Tolerability	Safety/Toxicity > Adverse Drug Reactions Safety/Toxicity > Safety/Tolerability	Secondary Outcome Outcome : Safety and tolerability of test product compared to reference product by monitoring adverse events. TimePoints: Day 0 Day 28 Day 56 and Day 84	2021-10-15	Actual
415229	ACTRN12621001172897 TrialTroveID-415229	A Phase I Dose-Escalation Study To Evaluate The Safety, Tolerability And Pharmacokinetics Of ACT001 In Patients With Advanced Solid Tumors (Part B).	I	Completed	Oncology	Oncology: CNS, Glioblastoma	(N/A); Second line	Glioblastoma	Trialtrove	Tianjin Accendatech Technology Co./Accendatech AU Pty	Sponsor	Industry, all other pharma	China		Tianjin		ACT-001	Pyruvate kinase (muscle) stimulant; STAT transcription factor 3 inhibitor; Transcription factor NF-kappaB inhibitor	inhibitor of nuclear factor kappa B kinase subunit beta; pyruvate kinase M1/2; signal transducer and activator of transcription 3	Anticancer, other; Respiratory; Ophthalmological, other	Small molecule; Small molecule > Synthetic small molecule	pembrolizumab	PD-1 antagonist; Immuno-oncology therapy; Immune checkpoint inhibitor	programmed cell death 1	Anticancer, immunological	Biological > Protein > Antibody > Humanized monoclonal antibody	CCNO	Prognostic	To evaluate the safety of a new cancer drug, ACT001. To evaluate the combination treatment of ACT001 with pembrolizumab in patients with recurrent GBM (Glioblastoma Multiforme brain cancer) only.	Adverse Events Dose-limiting toxicities Safety and Tolerability Treatment Emergent Adverse Events	Safety/Toxicity > Adverse Drug Reactions Safety/Toxicity > Safety/Tolerability Safety/Toxicity > Safety/Tolerability Safety/Toxicity > Adverse Drug Reactions	Primary outcome [1] To determine the safety and tolerability of ACT001 in combination with pembrolizumab in patients with recurrent GBM. The safety and tolerability of ACT001 will be evaluated by listings of treatment-emergent adverse events (TEAE's) occurrence rate and their classification (as being part or not of the Dose Limiting Toxicity type of events). Adverse event data will be collected f…	Area under the curve score Cmax Drug clearance Elimination half-life Plasma concentration Tmax Volume of distribution	Pharmacokinetics/Pharmacodynamics > PK/PD Pharmacokinetics/Pharmacodynamics > PK/PD Pharmacokinetics/Pharmacodynamics > PK/PD Pharmacokinetics/Pharmacodynamics > PK/PD Pharmacokinetics/Pharmacodynamics > PK/PD Pharmacokinetics/Pharmacodynamics > PK/PD Pharmacokinetics/Pharmacodynamics > PK/PD	Secondary outcome [1] To characterize the PK of ACT001, and MCL when dosed in combination with pembrolizumab. Based on the individual plasma concentrations and using noncompartmental analysis methods, the following PK parameters for ACT001 and MCL will, at a minimum, be determined for the single-dose part: Area under the plasma concentration time curve from time zero to the time of the last quant…	2021-04-15	Actual	14.2	Actual	2022-06-21	Actual	13.31	Actual	2023-07-31	Actual
415194	TrialTroveID-415194	A Phase I/II Study of Antisense (CpG-STAT3ASO, DUET-02) for Head and Neck Cancers	I/II	Planned	Oncology	Oncology: Head/Neck	Line of therapy N/A; Stage III; Stage IV	Head and Neck Neoplasms	Trialtrove	Scopus BioPharma	Sponsor	Industry, all other pharma	United States	NY	New York	10170	DUET-101	STAT transcription factor 3 inhibitor; Immuno-oncology therapy	signal transducer and activator of transcription 3; toll like receptor 9	Anticancer, immunological	Biological > Nucleic acid > Nucleic acid, vector type; Small molecule > Synthetic small molecule > Synthetic nucleic acid > Antisense therapy; Small molecule > Synthetic small molecule > Synthetic nucleic acid > RNA interference	immune checkpoint inhibitor, unspecified	Immuno-oncology therapy; Immune checkpoint inhibitor		Anticancer, immunological	Small molecule > Synthetic small molecule	KALRN	Prognostic	To evaluate antisense (CpG-STAT3ASO, DUET-02) combination therapies with checkpoint inhibitors for head and neck cancers.							2023-03-01	Anticipated
414871	TrialTroveID-414871	Phase IIa Study of IMX-110 in First Line Advanced Soft Tissue Sarcoma (STS)	II	Planned	Oncology	Oncology: Soft Tissue Sarcoma	First line; Stage III; Stage IV	Fibrosarcoma; Leiomyosarcoma; Liposarcoma; Rhabdomyosarcoma; Sarcoma; Soft Tissue Neoplasms; Soft Tissue Sarcoma; Synovial Sarcoma	Trialtrove	Immix Biopharma	Sponsor	Industry, all other pharma	United States		Los Angeles	90064	IMX-110	Tyrosine kinase inhibitor (TKI); DNA topoisomerase inhibitor; STAT transcription factor 3 inhibitor; Transcription factor NF-kappaB inhibitor; Apoptosis stimulant	DNA topoisomerase II alpha; signal transducer and activator of transcription 3	Anticancer, other	Small molecule > Synthetic small molecule								To study IMX-110 in advanced soft tissue sarcoma (STS).							2022-12-01	Anticipated
414365	IMMINENT-01 IMX-110-002 NCT05840835 TrialTroveID-414365	A Phase I/IIa Open-Label, Dose-Escalation/Dose-Expansion Safety, Tolerability and Anti-tumor Activity Study of IMX-110 in Combination With Tislelizumab in Patients With Advanced Solid Tumors	I/II	Open	Oncology	Oncology: Colorectal; Oncology: Unspecified Solid Tumor	(N/A); Second line; Stage III; Stage IV	Colorectal Neoplasms; Neoplasms, Unknown Primary	Trialtrove	Immix Biopharma BeiGene Novartis	Sponsor Collaborator Collaborator	Industry, all other pharma Industry, all other pharma Industry, Top 20 Pharma	United States China Switzerland		Los Angeles Beijing Basel	90064 102206 CH-4056	tislelizumab IMX-110	PD-1 antagonist; Immuno-oncology therapy; Immune checkpoint inhibitor Tyrosine kinase inhibitor (TKI); DNA topoisomerase inhibitor; STAT transcription factor 3 inhibitor; Transcription factor NF-kappaB inhibitor; Apoptosis stimulant	programmed cell death 1 DNA topoisomerase II alpha; signal transducer and activator of transcription 3	Anticancer, immunological Anticancer, other	Biological > Protein > Antibody > Humanized monoclonal antibody Small molecule > Synthetic small molecule								To evaluate the safety, tolerability and efficacy of IMX-110 and Tislelizumab in patients with relapsed/refractory advanced solid tumors. To assess the safety, tolerability, pharmacokinetics (PK) and antitumor activity of IMX-110 in combination with Tislelizumab in Patients with advanced Solid Tumors Phase Ib portion: To investigate IMX-110 in combination with BeiGene anti-PD-1 antibody tislelizu…	Cardiac Telemetry Common Terminology Criteria for Adverse Events Dose-limiting toxicities Heart rate Maximum tolerated dose Safety and Tolerability Serious Adverse Event Treatment Emergent Adverse Events Vital signs	Safety/Toxicity > Cardiac Measures/Events Safety/Toxicity > Adverse Drug Reactions Safety/Toxicity > Safety/Tolerability Safety/Toxicity > Cardiac Measures/Events Safety/Toxicity > Safety/Tolerability Safety/Toxicity > Safety/Tolerability Safety/Toxicity > Serious Adverse Events Safety/Toxicity > Adverse Drug Reactions Safety/Toxicity > Serious Adverse Events	Primary Outcome Measures : Number of Participants With Treatment-Related Adverse Events as Assessed by CTCAE v5.0 [ Time Frame: 28 days ] Incidence, severity and causality of AE and serious adverse events (SAE) / Physical examination changes from baseline / Vital sign changes from baseline (heart rate, systolic/diastolic blood pressure, respiratory rate, and temperature) / Hematology and chemistr…	Duration of overall response Immune-related response evaluation criteria in solid tumors Overall response rate - duration Overall response rate Overall survival Plasma concentration Progression-free survival Response evaluation criteria in solid tumors Response rate	Efficacy > Clinical Response/Duration Efficacy > Clinical Response/Remission Efficacy > Clinical Response/Remission Efficacy > Clinical Response/Remission Efficacy > Survival Pharmacokinetics/Pharmacodynamics > PK/PD Efficacy > Survival Efficacy > Clinical Response/Remission Efficacy > Clinical Response/Remission	Secondary Outcome Measures : Plasma concentrations of IMX-110 [ Time Frame: 7 days ] Plasma concentration of IMX-110 will be measured when administered in treatment Cycle 1. Samples will be collected on Day 1 (pre-dose, and immediately after, 5 minutes, 1 hour, 1.5 hours, 3 hours, 5 hours post-dose), on Day 2 (pre-dose), and Day 5 (pre-dose and immediately after, 5 minutes, 1 hour, 1.5 hours, 3 h…	2023-02-07	Actual							2024-01-24	Anticipated	2024-01-24	Anticipated
410877	20589 NCI-2021-06965 NCT04995536 TrialTroveID-410877	A Phase I Study of Intratumoral Injections of CpG-STAT3 siRNA (CAS3/SS3) in Combination With Local Radiation in Patients With Relapsed/Refractory B-Cell Non-Hodgkin Lymphoma (NHL)	I	Terminated	Oncology	Oncology: Lymphoma, Non-Hodgkin's	(N/A); Aggressive; Diffuse large B-cell lymphoma (DLBCL); Extranodal marginal zone B-cell lymphoma (MALT); Indolent; Mantle cell lymphoma (MCL); Small lymphocytic lymphoma (SLL); Third line	Leukemia, Lymphocytic, Chronic, B-Cell; Lymphoma; Lymphoma, B-Cell; Lymphoma, B-Cell, Marginal Zone; Lymphoma, Follicular; Lymphoma, Large B-Cell, Diffuse; Lymphoma, Large-Cell, Anaplastic; Lymphoma, Mantle-Cell; Lymphoma, Non-Hodgkin	Trialtrove	City of Hope Comprehensive Cancer Center National Institutes of Health/National Cancer Institute	Sponsor Collaborator	Academic Government					radiation therapy CpG-STAT3siRNA	Unidentified pharmacological activity STAT transcription factor 3 inhibitor; Gene expression inhibitor; Toll-like receptor 9 agonist; Immuno-oncology therapy	signal transducer and activator of transcription 3; toll like receptor 9	Miscellaneous Anticancer, immunological	Small molecule > Synthetic small molecule Biological > Nucleic acid > Nucleic acid, vector type; Small molecule > Synthetic small molecule > Synthetic nucleic acid > RNA interference						CCL2; EFS/CASS3; GPT	Diagnostic; Predictive; Predisposing; Prognostic	To identify the best dose and side effects of CpG-STAT3 siRNA CAS3/SS3 (CAS3/SS3) in combination with localized radiation therapy in treating patients with B-cell non-Hodgkin lymphoma that has come back (relapsed) or does not respond to treatment (refractory). CAS3/SS3 simultaneously targets two molecules,	Adverse Events Common Terminology Criteria for Adverse Events Dose-limiting toxicities Safety and Tolerability	Safety/Toxicity > Adverse Drug Reactions Safety/Toxicity > Adverse Drug Reactions Safety/Toxicity > Safety/Tolerability Safety/Toxicity > Safety/Tolerability	PRIMARY OBJECTIVES: Determine the recommended phase 2 dose (RP2D) of CAS3/SS3 when given in combination with local fixed-dose radiation therapy (RT). Evaluate the safety and feasibility of intratumoral injections of CAS3/SS3 when combined with local fixed-dose RT, by evaluation of toxicities including: type, frequency, severity, attribution, time course and duration. Primary Outcome Measures : In…	Immune Response Immunogenicity (other timeframe) Overall response rate - duration	Efficacy > Clinical Response/Remission Efficacy > Immunological Response Efficacy > Clinical Response/Remission	SECONDARY OBJECTIVES: Characterize the clinical activity (overall and per dose level) of CAS3/SS3 through the assessment of disease response, and response duration. (Clinical) II. Characterize the biologic activity (overall and per dose level) of CAS3/SS3 when combined with local fixed-dose RT by assessing. (Biologic [Immunologic Correlative Studies]) IIa. Silencing of the STAT3 gene and its key …	2021-08-24	Actual							2024-01-27	Anticipated	2024-01-27	Anticipated
408766	TrialTroveID-408766	A Phase II Study of SFX-01 in Patients with Glioblastoma	II	Planned	Oncology	Oncology: CNS, Glioblastoma	(N/A); Line of therapy N/A	Glioblastoma	Trialtrove	Evgen Pharma	Sponsor	Industry, all other pharma	United Kingdom			SK10 4TG	sulforaphane, Evgen	STAT transcription factor 3 inhibitor; Transcription factor Nrf2 stimulant	nuclear factor, erythroid 2 like 2; protein tyrosine phosphatase non-receptor type 11; signal transducer and activator of transcription 3	Anti-infective, other; Anticancer, other; Cardiovascular; Urological; Multiple sclerosis treatment; Neurological; Neuroprotective; Respiratory; Ophthalmological, other	Natural product > Plant								To evaluate SFX-01 in patients with glioblastoma.							2022-06-01	Anticipated
405775	ACT001-US-001 NCI-2021-10901 NCT05053880 TrialTroveID-405775	A Phase lb/lla Study of ACT001 and Anti-PD-1 in Patients With Surgically Accessible Recurrent Glioblastoma Multiforme	I	Completed	Oncology	Oncology: CNS, Glioblastoma	(N/A); First line; Second line	Glioblastoma	Trialtrove	Tianjin Accendatech Technology Co./Accendatech AU Pty	Sponsor	Industry, all other pharma	China		Tianjin		ACT-001	Pyruvate kinase (muscle) stimulant; STAT transcription factor 3 inhibitor; Transcription factor NF-kappaB inhibitor	inhibitor of nuclear factor kappa B kinase subunit beta; pyruvate kinase M1/2; signal transducer and activator of transcription 3	Anticancer, other; Respiratory; Ophthalmological, other	Small molecule; Small molecule > Synthetic small molecule	surgical intervention pembrolizumab	Not applicable PD-1 antagonist; Immuno-oncology therapy; Immune checkpoint inhibitor	programmed cell death 1	Miscellaneous Anticancer, immunological	Small molecule > Synthetic small molecule Biological > Protein > Antibody > Humanized monoclonal antibody	GPT; insulin	Diagnostic; Predictive; Predisposing; Prognostic	To study the effect of ACT001 at 200-400 mg BID in combination with anti-PD-1 therapy in recurrent GBM patients.	Adverse Events Cardiac Telemetry Dose-limiting toxicities Heart rate Karnofsky Performance Scale Nausea Neutropenia PR interval Progression-free survival QRS duration Safety and Tolerability Treatment Emergent Adverse Events Vital signs Vomiting	Safety/Toxicity > Adverse Drug Reactions Safety/Toxicity > Cardiac Measures/Events Safety/Toxicity > Safety/Tolerability Safety/Toxicity > Cardiac Measures/Events Efficacy > Patient Assessment Instruments (Efficacy) Safety/Toxicity > Adverse Drug Reactions Safety/Toxicity > Adverse Drug Reactions Safety/Toxicity > Cardiac Measures/Events Efficacy > Survival Safety/Toxicity > Cardiac Measures/Even…	Primary Outcome Measures : 1b-Incidence, type and severity of treatment-emergent AEs (TEAEs) [ Time Frame: Approximately 7 months. Each cycle is 21 days; from start of first dose with investigational product until completion of the last study related procedure (including follow-up for safety assessments- 30days after last dose) ] 1b-Dose limiting toxicities (DLTs) [ Time Frame: From first dose of…	Adverse Events Common Terminology Criteria for Adverse Events Overall survival Plasma concentration Resection rate Safety and Tolerability Treatment Emergent Adverse Events	Safety/Toxicity > Adverse Drug Reactions Safety/Toxicity > Adverse Drug Reactions Efficacy > Survival Pharmacokinetics/Pharmacodynamics > PK/PD Efficacy > Clinical Response/Remission Safety/Toxicity > Safety/Tolerability Safety/Toxicity > Adverse Drug Reactions	Secondary Outcome Measures : 1b-Incidence of DLTs according to the MTD/RP2D evaluation process. [ Time Frame: From first dose of study therapy (per surgery) until the end of the first post-surgery cycle (Cycle 1, Day 21). Each cycle is 21 days. ] 1b- Pharmacokinetics (PK) of ACT001 in Plasma concentrations in tumor. [ Time Frame: PK analysis will be collected on Day 1 of the pre surgical treatmen…	2021-09-22	Actual							2022-11-30	Anticipated	2023-11-30	Anticipated
399075	KT333-TL-101 NCI-2022-04341 NCT05225584 TrialTroveID-399075	A Phase I, Multicenter, Open-Label, Dose-Escalation and Expansion Study to Evaluate Safety, Tolerability, Pharmacokinetics, Pharmacodynamics, and Clinical Activity of Intravenously Administered KT-333 in Adult Patients With Relapsed or Refractory Lymphomas, Large Granular Lymphocytic Leukemia, and Solid Tumors	I	Completed	Oncology	Oncology: Appendiceal; Oncology: Head/Neck; Oncology: Leukemia, Chronic Lymphocytic; Oncology: Lung, Non-Small Cell; Oncology: Lymphoma, Hodgkin's; Oncology: Lymphoma, Non-Hodgkin's; Oncology: Neuroendocrine; Oncology: Unspecified Solid Tumor	Classical; Cutaneous T-cell lymphoma (CTCL); Indolent; Merkel; Metastatic; Nodular lymphocyte-predominant; PD-1 Refractory; PD-L1 Refractory; Peripheral T-cell lymphoma (PTCL); Second line; Small lymphocytic lymphoma (SLL); Stage III; Stage IV	Appendiceal Neoplasms; Carcinoma, Non-Small-Cell Lung; Chronic Lymphocytic Leukemia; Head and Neck Neoplasms; Hodgkin Disease; Hodgkin Lymphoma; Leukemia; Leukemia, Large Granular Lymphocytic; Leukemia, Lymphocytic, Chronic, B-Cell; Leukemia, Lymphoid; Lymphoma; Lymphoma, Large-Cell, Anaplastic; Lymphoma, Non-Hodgkin; Lymphoma, T-Cell; Lymphoma, T-Cell, Cutaneous; Lymphoma, T-Cell, Peripheral; Ne…	Trialtrove	Kymera Therapeutics	Sponsor	Industry, all other pharma	United States	MA	Watertown	02472	KT-333	Janus kinase 1 inhibitor; STAT transcription factor 3 inhibitor; Protein degrader	signal transducer and activator of transcription 3	Anticancer, other; Immunosuppressant; Musculoskeletal	Small molecule; Small molecule > Synthetic small molecule						CD274; CRP; MARCHF1; MDM2; PDCD1; SOCS3; TP53	Diagnostic; Predictive; Predisposing; Prognostic	To evaluate safety, tolerability, PK/PD, preliminary efficacy and clinical activity of KT-333 dosed weekly on Days 1, 8 and 15 of 28-day cycles in Adult patients with Relapsed or Refractory peripheral T cell lymphoma (PTCL), cutaneous T cell lymphoma (CTCL), large granular lymphocytic leukemia (LGL-L) and solid tumors. To identify the recommended phase 2 dose based on dose limiting toxicity (DLT)…	Adverse Events Cardiac Telemetry Common Terminology Criteria for Adverse Events Dose-limiting toxicities Heart rate corrected QT interval Heart rate Maximum tolerated dose Safety and Tolerability	Safety/Toxicity > Adverse Drug Reactions Safety/Toxicity > Cardiac Measures/Events Safety/Toxicity > Adverse Drug Reactions Safety/Toxicity > Safety/Tolerability Safety/Toxicity > Cardiac Measures/Events Safety/Toxicity > Cardiac Measures/Events Safety/Toxicity > Safety/Tolerability Safety/Toxicity > Safety/Tolerability	Primary study endpoints will include safety, tolerability and recommended Phase 2 dose Primary Outcome Measures : Safety [ Time Frame: Safety will be assessed from the time ICF signature through 30 days post dose or prior to start of a new anticancer therapy ] Incidence and severity of adverse events as assessed by CTCAE v5.0 Phase 1a/1b Safety [ Time Frame: Safety will be assessed from the time …	Area under the curve score Clinical benefit rate Cmax Complete response Duration of overall response Elimination half-life Overall response rate - duration Overall response rate Overall survival Partial response Plasma concentration Progression-free survival Progressive disease rate Response evaluation criteria in solid tumors Tmax	Pharmacokinetics/Pharmacodynamics > PK/PD Efficacy > Clinical Response/Remission Pharmacokinetics/Pharmacodynamics > PK/PD Efficacy > Clinical Response/Remission Efficacy > Clinical Response/Duration Pharmacokinetics/Pharmacodynamics > PK/PD Efficacy > Clinical Response/Remission Efficacy > Clinical Response/Remission Efficacy > Survival Efficacy > Clinical Response/Remission Pharmacokinetics/Pha…	Secondary endpoints of PK and preliminary efficacy. Secondary Outcome Measures : Area under the plasma concentration versus time curve for KT-333 [ Time Frame: Blood samples for PK analysis collected at multiple visits during cycle 1 and cycle 2 (each cycle is 28days) ] Area under the plasma concentration versus time curve for KT-333 from time to zero to last quantifiable time point (AUC 0-t ) Ph…	2022-05-19	Actual	29.59	Actual	2024-11-04	Actual	3.91	Actual	2025-03-03	Actual	2025-03-03	Actual
398442	TrialTroveID-398442	A Phase II, Pivotal Study of WP1066 in Patients with Diffuse Intrinsic Pontine Gliomas (DIPG)	II	Planned	Oncology	Oncology: CNS, Brain Stem Glioma	DIPG; Line of therapy N/A	Diffuse Intrinsic Pontine Glioma; Glioma	Trialtrove	Moleculin	Sponsor	Industry, all other pharma	United States	TX	Houston	77008	WP-1066	Bcr-Abl inhibitor; Janus kinase 2 inhibitor; Tyrosine kinase inhibitor (TKI); Oncogene inhibitor; Myc inhibitor; STAT transcription factor 3 inhibitor; Hypoxia-inducible factor 1 alpha antagonist; Immuno-oncology therapy; Immune checkpoint inhibitor	ABL proto-oncogene 1, non-receptor tyrosine kinase; BCR activator of RhoGEF and GTPase; hypoxia inducible factor 1 subunit alpha; Janus kinase 2; MYC proto-oncogene, bHLH transcription factor; signal transducer and activator of transcription 3	Anticancer, immunological; Antipsoriasis	Small molecule; Small molecule > Synthetic small molecule								To evaluate WP1066 in patients with diffuse intrinsic pontine gliomas (DIPG).	Maximum tolerated dose Safety and Tolerability	Safety/Toxicity > Safety/Tolerability Safety/Toxicity > Safety/Tolerability	Primary Endpoint: Establish safety and MTD				2021-12-01	Anticipated
397101	ACT001-AU-004 ACTRN12621000093886 TrialTroveID-397101 U1111-1257-3677	A Phase II, Open Label, Multicentre Study Assessing The Safety And Efficacy Of ACT001 In Combination With Whole Brain Radiation Therapy (WBRT) For Brain Metastases From Solid Tumours.	II	Terminated	Oncology	Oncology: Bladder; Oncology: Breast; Oncology: Cervical; Oncology: Colorectal; Oncology: Endometrial; Oncology: Fallopian Tube; Oncology: Head/Neck; Oncology: Liver; Oncology: Lung, Non-Small Cell; Oncology: Melanoma; Oncology: Metastatic Cancer; Oncology: Ovarian; Oncology: Prostate; Oncology: Testicular	CNS mets; Line of therapy N/A; Stage IV	Brain Neoplasms; Breast Neoplasms; Carcinoma, Endometrioid; Carcinoma, Hepatocellular; Carcinoma, Non-Small-Cell Lung; Central Nervous System Neoplasms; Colorectal Neoplasms; Endometrial Neoplasms; Fallopian Tube Neoplasms; Head and Neck Neoplasms; Liver Cancer; Liver Neoplasms; Melanoma; Neoplasm Metastasis; Ovarian Cancer; Ovarian Neoplasms; Prostatic Neoplasms; Testicular Cancer; Testicular Ne…	Trialtrove	Tianjin Accendatech Technology Co./Accendatech AU Pty	Sponsor	Industry, all other pharma	China		Tianjin		ACT-001, (Capsule)	Pyruvate kinase (muscle) stimulant; STAT transcription factor 3 inhibitor; Transcription factor NF-kappaB inhibitor	inhibitor of nuclear factor kappa B kinase subunit beta; pyruvate kinase M1/2; signal transducer and activator of transcription 3	Anticancer, other; Respiratory; Ophthalmological, other	Small molecule; Small molecule > Synthetic small molecule	radiation therapy	Unidentified pharmacological activity		Miscellaneous	Small molecule > Synthetic small molecule	GGT1	Diagnostic; Prognostic	To evaluate the safety and tolerability of ACT001 in combination with standard of care whole brain radiation therapy for patients with metastatic brain cancer	Adverse Events Common Terminology Criteria for Adverse Events EORTC Quality of Life Questionnaire Radiation Therapy Oncology Group Scale Safety and Tolerability	Safety/Toxicity > Adverse Drug Reactions Safety/Toxicity > Adverse Drug Reactions Efficacy > Health-Related Quality Of Life (Patient Reported Outcomes) (Efficacy) Safety/Toxicity > Safety/Tolerability Safety/Toxicity > Safety/Tolerability	Primary outcomes: To assess the safety and tolerability of 800mg of ACT001 per day given as 400mg twice daily regimen in combination with whole brain radiation therapy for brain metastases from solid tumours Assessed by Incidence and grades of Adverse events (All grades AE) and clinical examinations Timepoint [1] Incidence of Adverse events (All grades AE) from Day 0 of study treatment, weeks 2, …	EORTC Quality of Life Questionnaire Overall response rate Progression-free survival Quality of Life	Efficacy > Health-Related Quality Of Life (Patient Reported Outcomes) (Efficacy) Efficacy > Clinical Response/Remission Efficacy > Survival HEOR > Health-Related Quality Of Life	Secondary outcomes: To assess the effect on corticosteroid requirements in the setting of WBRT from brain metastases from solid tumours assessed from hospital records and patient report at each visit Timepoint [1] Change from baseline in corticosteroid requirements from pre-dose on Day 0 until the end of study (week 42) Clinical efficacy (assessed as a composite of objective response rate, progre…	2021-10-20	Actual	0.69	Actual	2021-11-10	Actual	8.94	Actual	2022-08-09	Actual
395776	TrialTroveID-395776	A Phase I Study of KTX-201 for the Treatment of Solid Tumors	I	Terminated	Oncology	Oncology: Unspecified Solid Tumor	(N/A); Line of therapy N/A	Neoplasms, Unknown Primary	Trialtrove	Kymera Therapeutics	Sponsor	Industry, all other pharma	United States	MA	Watertown	02472	KTX-201	STAT transcription factor 3 inhibitor; Ubiquitin ligase E3 stimulant; Protein degrader	signal transducer and activator of transcription 3	Anticancer, other; Immunological, unspecified; Anti-inflammatory	Small molecule > Synthetic small molecule								To evaluate KTX-201 for the treatment of cancer.							2021-12-01	Anticipated
392415	NCT04677855 PCUR101-003 TrialTroveID-392415	A Phase I Study of PCUR-101 in Combination With Androgen Directed Therapy in the Treatment of Patients With Metastatic Castration-Resistant Prostate Cancer	I	Terminated	Oncology	Oncology: Prostate	Hormone refractory; Second line; Stage IV	Prostatic Neoplasms	Trialtrove	Pellficure Pharmaceuticals	Sponsor	Industry, all other pharma	United States	CA		03327398	plumbagin (synthetic)	STAT transcription factor 3 inhibitor; Immuno-oncology therapy	signal transducer and activator of transcription 3	Anticancer, other	Small molecule > Synthetic small molecule; Unidentified	prednisone dutasteride (capsule) abiraterone (tablet)	Immunosuppressant; Corticosteroid agonist 5 Alpha reductase Type I inhibitor; 5 Alpha reductase Type II inhibitor; Oxidoreductase inhibitor Steroid synthesis inhibitor; 17,20 lyase inhibitor; Dehydrogenase inhibitor	steroid 5 alpha-reductase 1; steroid 5 alpha-reductase 2 cytochrome P450 family 17 subfamily A member 1	Immunosuppressant; Anti-inflammatory Anticancer, hormonal; Dermatological; Prostate disorders Anticancer, hormonal	Small molecule > Synthetic small molecule Small molecule > Synthetic small molecule Small molecule; Small molecule > Synthetic small molecule			To evaluate safety, PK, and preliminary clinical activity of PCUR-101 in combination with androgen directed therapy in the treatment of patients with metastatic castration-resistant prostate cancer	Adverse Events Dose-limiting toxicities	Safety/Toxicity > Adverse Drug Reactions Safety/Toxicity > Safety/Tolerability	Primary Outcome Measures : Occurrence of Dose Limiting Toxicity [ Time Frame: over the first 28 days of dosing ] Incidence of Adverse Adverse Events	Cmax Plasma concentration PSA Level Response evaluation criteria in solid tumors Tmax	Pharmacokinetics/Pharmacodynamics > PK/PD Pharmacokinetics/Pharmacodynamics > PK/PD Efficacy > PSA progression Efficacy > Clinical Response/Remission Pharmacokinetics/Pharmacodynamics > PK/PD	Secondary Outcome Measures : Determination of pharmacokinetic parameters - Tmax [ Time Frame: over the first 28 days of dosing ] time to peak concentrations of PCUR-101 Determination of pharmacokinetic parameters - Cmax [ Time Frame: over the first 28 days of dosing ] peak concentrations of PCUR-101 Determination of pharmacokinetic parameters - T1/2 [ Time Frame: over the first 28 days of dosing …	2021-03-30	Actual							2023-10-23	Actual	2023-11-20	Actual
383828	ACT001-CN-050 ChiCTR2000037739 CTR20201657 TrialTroveID-383828	A Single Center, Randomized, Single Blind, Placebo-Controlled Phase Ib/IIa Clinical Trial For The Safety And Efficacy Of ACT001 Combined With Radiotherapy For Brain Metastases From Solid Tumors	I/II	Completed	Oncology	Oncology: Breast; Oncology: Liver; Oncology: Lung, Non-Small Cell; Oncology: Melanoma; Oncology: Metastatic Cancer; Oncology: Unspecified Solid Tumor	(N/A); CNS mets; Line of therapy N/A	Brain Neoplasms; Breast Neoplasms; Carcinoma, Hepatocellular; Carcinoma, Non-Small-Cell Lung; Central Nervous System Neoplasms; Liver Cancer; Liver Neoplasms; Melanoma; Neoplasm Metastasis; Neoplasms, Unknown Primary	Trialtrove	(Other Hospital/Academic/Medical Center) Tianjin Accendatech Technology Co./Accendatech AU Pty	Sponsor Sponsor	Academic Industry, all other pharma	China		Tianjin		ACT-001, (Capsule)	Pyruvate kinase (muscle) stimulant; STAT transcription factor 3 inhibitor; Transcription factor NF-kappaB inhibitor	inhibitor of nuclear factor kappa B kinase subunit beta; pyruvate kinase M1/2; signal transducer and activator of transcription 3	Anticancer, other; Respiratory; Ophthalmological, other	Small molecule; Small molecule > Synthetic small molecule	radiation therapy	Unidentified pharmacological activity		Miscellaneous	Small molecule > Synthetic small molecule	ALK; EGFR; ERBB2; GGT1; ROS1	Companion Diagnosis; Diagnostic; Predictive; Predisposing; Prognostic	To evaluate safety and efficacy of ACT001 combined with radiotherapy for brain metastases from solid tumors. To evaluate the safety and clinical efficacy of different doses of ACT001 capsules combined with radiotherapy in subjects with brain metastases from solid tumors TE-SAEs and OS events that happened within 3 months (for lung cancers) or 6 months (other cancers) after end of WBRT were also a…	Adverse Events Cardiac Telemetry Overall survival Progression-free survival Safety and Tolerability Treatment Emergent Adverse Events Vital signs	Safety/Toxicity > Adverse Drug Reactions Safety/Toxicity > Cardiac Measures/Events Efficacy > Survival Efficacy > Survival Safety/Toxicity > Safety/Tolerability Safety/Toxicity > Adverse Drug Reactions Safety/Toxicity > Serious Adverse Events	Primary purpose: To evaluate the safety and clinical efficacy of different doses of ACT001 Capsule combined with radiotherapy in patients with brain metastases from solid tumors Primary Ouctome: Adverse events Measure time point of outcome:Safety follow-up from the subject signing the informed consent form until the end of the study treatment Measure method:Physical examination, vital signs, labo…	EORTC Quality of Life Questionnaire Overall response rate Overall survival Partial response Progression-free survival Quality of Life Radiation Therapy Oncology Group Scale Safety and Tolerability	Efficacy > Health-Related Quality Of Life (Patient Reported Outcomes) (Efficacy) Efficacy > Clinical Response/Remission Efficacy > Survival Efficacy > Clinical Response/Remission Efficacy > Survival HEOR > Health-Related Quality Of Life Safety/Toxicity > Safety/Tolerability Safety/Toxicity > Safety/Tolerability	Exploratory purpose: To explore the changes of biomarkers in ACT001 Capsules. Secondary Outcome: QLQ-C30 Score of Quality of Life Measurement Scale for Cancer Patients Measure time point of outcome:The first day of medication, the 28th day of starting medication, 30 days after the end of radiotherapy, 60 days after the end of radiotherapy, 90 days after the end of radiotherapy, subsequent treatme…	2020-04-01	Actual											2022-05-26	Actual
381098	ACT001-CN-002 ChiCTR2000035315 CTR20201204 CTR20202393 TrialTroveID-381098	A Randomized, Open, Controlled, Multi-Centre, Phase II Clinical Study to Evaluate the Efficacy and Safety of ACT001 Monotherapy and the Combination of ACT001 with Temozolomide VS Temozolomide or Lomustine Alone in Patients with Recurrent Glioblastoma	II	Closed	Oncology	Oncology: CNS, Glioblastoma	(N/A); Second line	Glioblastoma	Trialtrove	Peking Union Medical College Hospital, CAMS Tianjin Accendatech Technology Co.	Sponsor Sponsor	Academic Industry, all other pharma	China		Tianjin		ACT-001, (Capsule)	Pyruvate kinase (muscle) stimulant; STAT transcription factor 3 inhibitor; Transcription factor NF-kappaB inhibitor	inhibitor of nuclear factor kappa B kinase subunit beta; pyruvate kinase M1/2; signal transducer and activator of transcription 3	Anticancer, other; Respiratory; Ophthalmological, other	Small molecule; Small molecule > Synthetic small molecule	temozolomide lomustine	DNA inhibitor; T cell stimulant DNA inhibitor; DNA synthesis inhibitor	Not applicable Not applicable	Anticancer, alkylating Anticancer, alkylating	Small molecule; Small molecule > Synthetic small molecule Small molecule > Synthetic small molecule	CD4; CD8A; FOXP3; GGT1; IDH1; IDH1 R132H; IL2RA; ISG20; MGMT	Diagnostic; Predictive; Predisposing; Prognostic	To evaluate the effectiveness and safety of ACT001 alone and in combination with temozolomide as a control temozolomide or lomustine alone Study endpoints include 1-year OS rate, PFS (by iRANO) and AE incidence	Overall survival	Efficacy > Survival	Primary purpose: to evaluate the clinical efficacy of ACT001 alone or in combination with temozolomide in the treatment of patients with recurrent glioblastoma Primary endpoint indicators and evaluation time: 1-year survival rate; -1 year after the last subject took the first medication Primary Outcome: 1-Year survival rate	Adverse Events Cardiac Telemetry Clinical benefit rate Overall survival Progression-free survival Safety and Tolerability Vital signs	Safety/Toxicity > Adverse Drug Reactions Safety/Toxicity > Cardiac Measures/Events Efficacy > Clinical Response/Remission Efficacy > Survival Efficacy > Survival Safety/Toxicity > Safety/Tolerability Safety/Toxicity > Serious Adverse Events	Secondary purpose: to evaluate the safety of ACT001 alone or in combination with temozolomide in the treatment of patients with recurrent glioblastoma; Exploratory purpose : Explore biomarkers that affect the efficacy of ACT001 capsules in the treatment of recurrent glioblastoma Secondary endpoint indicators and evaluation time: Overall survival (OS); Progression-free survival (PFS); Disease cont…	2021-02-25	Actual	10.16	Anticipated	2021-12-31	Anticipated	12	Anticipated	2022-12-31	Anticipated
379683	TrialTroveID-379683	A First-in-Human Phase I Clinical Study To Evaluate CpG-STAT3siRNA in B-Cell Lymphoma Patients	I	Terminated	Oncology	Oncology: Lymphoma, Non-Hodgkin's	(N/A); Aggressive; Diffuse large B-cell lymphoma (DLBCL); Extranodal marginal zone B-cell lymphoma (MALT); Follicular lymphoma (FL); Indolent; Line of therapy N/A; Lymphoblastic lymphoma (LBL); Mantle cell lymphoma (MCL); Other subtype; Small lymphocytic lymphoma (SLL); Waldenstrom's macroglobulinemia (WM)	Lymphoma, B-Cell, Marginal Zone; Lymphoma, Follicular; Lymphoma, Large B-Cell, Diffuse; Lymphoma, Large-Cell, Anaplastic; Lymphoma, Mantle-Cell; Lymphoma, Non-Hodgkin; Waldenstrom Macroglobulinemia	Trialtrove	Scopus BioPharma	Sponsor	Industry, all other pharma	United States	NY	New York	10170	CpG-STAT3siRNA	STAT transcription factor 3 inhibitor; Gene expression inhibitor; Toll-like receptor 9 agonist; Immuno-oncology therapy	signal transducer and activator of transcription 3; toll like receptor 9	Anticancer, immunological	Biological > Nucleic acid > Nucleic acid, vector type; Small molecule > Synthetic small molecule > Synthetic nucleic acid > RNA interference								To evaluate CpG-STAT3siRNA in B-cell lymphoma patients							2020-12-01	Anticipated
375449	CTMS 19-0126 HSC20190735H NCI-2020-04460 NCT04403568 TrialTroveID-375449	Phase I Clinical Trial Testing the Synergism of Phytonutrients, Curcumin and Ursolic Acid, to Target Molecular Pathways in the Prostate	I	Terminated	Oncology	Oncology: Prostate	Line of therapy N/A; Stage I; Stage II	Prostatic Neoplasms	Trialtrove	University of Texas Health Science Center at San Antonio	Sponsor	Academic					curcumin ursolic acid	Thromboxane synthase inhibitor; Platelet aggregation inhibitor; Reducing agent; Free radical scavenger STAT transcription factor 3 inhibitor		Nutritional supplement Anticancer, other	Small molecule > Synthetic small molecule Small molecule > Synthetic small molecule						NFKB1; RELA gene; SYT1; WNK1	Diagnostic; Predictive; Predisposing; Prognostic	To assess the synergism of curcumin (CURC) and ursolic acid (UA) To investigate the side effects of curcumin and ursolic acid, as well as their rate of absorption in the blood (bioavailability), their absorption in the prostate, and their interactions and effect within the body in patients with prostate cancer.	Bioavailability Cmax Common Terminology Criteria for Adverse Events Elimination half-life Safety and Tolerability Tmax	Pharmacokinetics/Pharmacodynamics > PK/PD Pharmacokinetics/Pharmacodynamics > PK/PD Safety/Toxicity > Adverse Drug Reactions Pharmacokinetics/Pharmacodynamics > PK/PD Safety/Toxicity > Safety/Tolerability Pharmacokinetics/Pharmacodynamics > PK/PD	Primary Outcome Measures : Number, frequency, duration, and relation of toxicity events [ Time Frame: Baseline to 8 weeks ] Safety will be compared to evaluate the number, frequency, duration, and relation of toxicity events to CURC/UA combination, as defined by the Common Terminology Criteria for Adverse Events (CTCAE) v 4.03. Peak serum concentration [ Time Frame: Baseline to 8 weeks ] Dose res…			Secondary Outcome Measures : Levels of UA, CURC, and metabolites in prostate tissue [ Time Frame: Baseline to 8 weeks ] Identify the presence and levels of UA, CURC and their metabolites in prostate tissue using HPLC. Immunohistochemistry measurement [ Time Frame: Baseline to 8 weeks ] Immunohistochemistry of proportion of nuclear p65 NFkB staining before and after prostatectomy on FFPE samples w…	2021-10-01	Anticipated							2022-12-31	Anticipated	2023-12-31	Anticipated
372901	ISEE_2018_SH003 NCT04360317 TrialTroveID-372901	Phase I Study to Evaluate the Maximum Tolerated Dose of the Combination of SH003 and Docetaxel in Patients With Solid Cancer	I	Planned	Oncology	Oncology: Breast; Oncology: Lung, Non-Small Cell	(N/A); Second line	Breast Neoplasms; Carcinoma, Non-Small-Cell Lung; Unspecified	Trialtrove	(Other Hospital/Academic/Medical Center)	Sponsor	Academic					docetaxel SH003	Tubulin inhibitor; Taxane; Tubulin polymerization inhibitor Vascular endothelial growth factor receptor 2 antagonist; Angiogenesis inhibitor; STAT transcription factor 3 inhibitor	tubulin beta class I	Anticancer, other Nutritional supplement; Anticancer, other	Small molecule; Small molecule > Semisynthetic small molecule Small molecule > Synthetic small molecule						GPT	Predisposing; Prognostic	To confirm the final maximum tolerated dose by the combination of oral administration of SH003 to docetaxel administered patients. To determine the maximum tolerated dose of SH003 combined with docetaxel in patients with lung or breast cancer. To evaluate the safety of SH003 combined with docetaxel.	Adverse Events Common Terminology Criteria for Adverse Events Dose-limiting toxicities	Safety/Toxicity > Adverse Drug Reactions Safety/Toxicity > Adverse Drug Reactions Safety/Toxicity > Safety/Tolerability	Primary Outcome Measures : Dose limiting toxicity [ Time Frame: up to 4 weeks ] adverse event according to CTCAE				2020-06-01	Anticipated							2021-05-31	Anticipated	2021-08-31	Anticipated
371101	ACT001-CN-030 ChiCTR2000031532 CTR20200518 TrialTroveID-371101	An Open-label, Dose-escalation Phase I/IIa Clinical Study for the Safety, Tolerability and Pharmacokinetics of ACT001 in Chinese Children with Advanced Solid Tumors and Brain Tumors	I/II	Completed	Oncology	Oncology: CNS, Brain Stem Glioma; Oncology: CNS, Glioblastoma; Oncology: CNS, Medulloblastoma; Oncology: Neuroblastoma; Oncology: Unspecified Solid Tumor	(N/A); DIPG; Pediatric or Adolescent; Second line; Stage III; Stage IV	Diffuse Intrinsic Pontine Glioma; Glioblastoma; Glioma; Medulloblastoma; Neoplasms, Unknown Primary; Neuroblastoma	Trialtrove	(Other Hospital/Academic/Medical Center) Tianjin Accendatech Technology Co./Accendatech AU Pty	Sponsor Sponsor	Academic Industry, all other pharma	China		Tianjin		ACT-001	Pyruvate kinase (muscle) stimulant; STAT transcription factor 3 inhibitor; Transcription factor NF-kappaB inhibitor	inhibitor of nuclear factor kappa B kinase subunit beta; pyruvate kinase M1/2; signal transducer and activator of transcription 3	Anticancer, other; Respiratory; Ophthalmological, other	Small molecule; Small molecule > Synthetic small molecule						EPO	Diagnostic; Predictive; Prognostic	To evaluate the safety, tolerability and pharmacokinetics of ACT001 in Chinese children with advanced solid tumors and brain tumors	Adverse Events Dose-limiting toxicities Maximum tolerated dose Safety and Tolerability	Safety/Toxicity > Adverse Drug Reactions Safety/Toxicity > Safety/Tolerability Safety/Toxicity > Safety/Tolerability Safety/Toxicity > Safety/Tolerability	Primary objectives: To determine the safety, tolerability and maximum tolerated dose (MTD) of oral ACT001 in Chinese children with advanced solid tumors and brain tumors, as well as the recommended Phase II dose (RP2D) and dosing regimen. Primary Outcome Outcome: Incidence and severity of adverse events (AE) Measure time point of outcome: Whole process of clinical tria Measure method: Clinical ob…	Clinical benefit rate Cmax Complete response Magnetic Resonance Imaging Overall response rate Partial response Plasma concentration Response rate Stable Disease	Efficacy > Clinical Response/Remission Pharmacokinetics/Pharmacodynamics > PK/PD Efficacy > Clinical Response/Remission Efficacy > Imaging Efficacy > Clinical Response/Remission Efficacy > Clinical Response/Remission Pharmacokinetics/Pharmacodynamics > PK/PD Efficacy > Clinical Response/Remission Efficacy > Clinical Response/Remission	Secondary objectives: To assess the pharmacokinetics (PK) of ACT001 and its major metabolites, such as micheliolide (MCL) after single and repeated administration of ACT001. See the Laboratory Manual for the actual test metabolites. To preliminarily assess the antitumor effect of ACT001. Secondary Outcomes: Outcome: Pharmacokinetic evaluation Measure time point of outcome: Within 30 minutes befor…	2020-09-10	Actual	19.63	Anticipated	2022-04-30	Anticipated	18.93	Anticipated	2023-11-27	Actual
367980	TrialTroveID-367980	Phase II Study of WP1220 in Patients with Cutaneous T-cell Lymphoma (CTCL)	II	Planned	Oncology	Oncology: Lymphoma, Non-Hodgkin's	(N/A); Cutaneous T-cell lymphoma (CTCL); Indolent; Line of therapy N/A; Peripheral T-cell lymphoma (PTCL)	Lymphoma, Large-Cell, Anaplastic; Lymphoma, Non-Hodgkin; Lymphoma, T-Cell, Cutaneous; Lymphoma, T-Cell, Peripheral	Trialtrove	Moleculin	Sponsor	Industry, all other pharma	United States	TX	Houston	77008	WP-1220	STAT transcription factor 3 inhibitor	signal transducer and activator of transcription 3	Anticancer, other; Antipsoriasis	Small molecule; Small molecule > Synthetic small molecule								To evaluate WP1220 in cancer patients							2022-01-01	Anticipated
358113	TrialTroveID-358113	A Phase I Clinical Trial of SBT-100 in Patients with Pancreatic Cancer	I	Planned	Oncology	Oncology: Pancreas	(N/A); Line of therapy N/A	Pancreatic Cancer; Pancreatic Neoplasms	Trialtrove	Singh Biotechnology	Sponsor	Industry, all other pharma	United States	FL	Tampa	33612	SBT-100	K-Ras inhibitor; STAT transcription factor 3 inhibitor; Immuno-oncology therapy	KRAS proto-oncogene, GTPase; signal transducer and activator of transcription 3	Anticancer, immunological	Biological > Protein > Antibody > Bispecific antibody; Biological > Protein > Antibody > Monoclonal antibody, other; Biological > Protein > Antibody > Single-domain antibody								To evaluate SBT-100 in patients with pancreatic cancer.			N/A				2024-12-01	Anticipated
358111	TrialTroveID-358111	A Phase I Clinical Trial of SBT-100 in Sarcoma	I	Planned	Oncology	Oncology: Osteosarcoma; Oncology: Soft Tissue Sarcoma	(N/A); Line of therapy N/A	Ewing Sarcoma; Fibrosarcoma; Leiomyosarcoma; Liposarcoma; Osteosarcoma; Rhabdomyosarcoma; Sarcoma; Soft Tissue Neoplasms; Soft Tissue Sarcoma; Synovial Sarcoma	Trialtrove	Singh Biotechnology	Sponsor	Industry, all other pharma	United States	FL	Tampa	33612	SBT-100	K-Ras inhibitor; STAT transcription factor 3 inhibitor; Immuno-oncology therapy	KRAS proto-oncogene, GTPase; signal transducer and activator of transcription 3	Anticancer, immunological	Biological > Protein > Antibody > Bispecific antibody; Biological > Protein > Antibody > Monoclonal antibody, other; Biological > Protein > Antibody > Single-domain antibody								To evaluate SBT-100 in sarcoma patients			N/A				2024-12-01	Anticipated
358108	TrialTroveID-358108	A Phase I Clinical Trial of SBT-100 in Patients with Breast Cancer	I	Planned	Oncology	Oncology: Breast	(N/A); Estrogen receptor positive; HER2 negative; HER2 positive; Line of therapy N/A; Progesterone receptor positive; Triple receptor negative	Breast Neoplasms	Trialtrove	Singh Biotechnology	Sponsor	Industry, all other pharma	United States	FL	Tampa	33612	SBT-100	K-Ras inhibitor; STAT transcription factor 3 inhibitor; Immuno-oncology therapy	KRAS proto-oncogene, GTPase; signal transducer and activator of transcription 3	Anticancer, immunological	Biological > Protein > Antibody > Bispecific antibody; Biological > Protein > Antibody > Monoclonal antibody, other; Biological > Protein > Antibody > Single-domain antibody						ERBB2; PGR	Diagnostic; Predictive; Predisposing; Prognostic	To evaluate SBT-100 in patients with triple receptor negative, estrogen receptor positive, HER2 positive and progesterone receptor positive breast cancer.			N/A				2024-12-01	Anticipated
352615	317-102-00007 JapicCTI-194794 jRCT2080224718 NCT04049825 TrialTroveID-352615	A Phase I, Multi-center, Open-label, Uncontrolled, Dose-escalation Trial to Evaluate the Safety of OPB-111077 in Combination with Bendamustine and Rituximab in Patients with Relapsed or Refractory Diffuse Large B-cell Lymphoma (DLBCL)	I	Closed	Oncology	Oncology: Lymphoma, Non-Hodgkin's	(N/A); Aggressive; Diffuse large B-cell lymphoma (DLBCL); Fourth line or greater; Second line; Third line	Lymphoma; Lymphoma, B-Cell; Lymphoma, Large B-Cell, Diffuse; Lymphoma, Large-Cell, Anaplastic; Lymphoma, Non-Hodgkin	Trialtrove	Otsuka Holdings/Otsuka Pharmaceutical	Sponsor	Industry, all other pharma	Japan		Chiyoda-ku	101-0048	OPB-111077	STAT transcription factor 3 inhibitor; Immuno-oncology therapy	signal transducer and activator of transcription 3	Anticancer, other	Small molecule; Small molecule > Synthetic small molecule	rituximab (IV) bendamustine	CD71 antagonist; CD20 antagonist DNA inhibitor; Apoptosis stimulant	membrane spanning 4-domains A1 tumor protein p53	Anticancer, immunological; Antithrombotic, other; Haematological; Dermatological; Urological; Immunological, unspecified; Immunosuppressant; Anti-inflammatory; Antiarthritic, immunological; Antiparkinsonian; Multiple sclerosis treatment; Ophthalmological, other Anticancer, alkylating; Immunosuppressant	Biological > Protein > Antibody > Chimaeric monoclonal antibody; Biological > Protein > Antibody > Monoclonal antibody, other Small molecule; Small molecule > Synthetic small molecule	MS4A1	Diagnostic; Predictive; Prognostic	To evaluate the safety of OPB-11107 in combination with bendamustine and rituximab in patients with relapsed or refractory diffuse large B-cell lymphoma (DLBCL) To investigate the tolerability and safety of OPB-111077 in combination with bendamustine and rituximab in patients with r/r DLBCL. The objectives of the DE stage are to evaluate the tolerability and safety of OPB-111077 in combination wi…	Adverse Events Dose-limiting toxicities Safety and Tolerability	Safety/Toxicity > Adverse Drug Reactions Safety/Toxicity > Safety/Tolerability Safety/Toxicity > Safety/Tolerability	Primary Objectives: To evaluate the tolerability and safety of OPB-111077 in combination with bendamustine and rituximab in patients with relapsed or refractory DLBCL -Dose-escalation Stage- To evaluate the safety and tolerability of OPB-111077 in combination with bendamustine To determine the recommended dose of OPB-111077 in combination with bendamustine -Dose-expansion Stage- To evaluate the s…	Complete response Partial response	Efficacy > Clinical Response/Remission Efficacy > Clinical Response/Remission	Secondary Objectives: To evaluate the pharmacokinetics of OPB-111077 (including its metabolites) and bendamustine To evaluate antitumor effect Exploratory Objective: To exploratively evaluate DLBCL-related biomarkers Secondary outcome:Efficacy, Pharmacokinetics, Biomarker Secondary Outcome Measures : Efficacy based on International working group(IWG) Lugano response criteria for Non Hodgkin's lym…	2019-11-22	Actual	53.35	Actual	2024-05-02	Actual	9.96	Anticipated	2025-03-31	Anticipated	2025-03-31	Anticipated
347331	AFLACST1901 NCI-2020-07428 NCT04334863 TrialTroveID-347331	A Phase I Study of WP1066 in Children With Refractory and Progressive or Recurrent Malignant Brain Tumors	I	Completed	Oncology	Oncology: CNS, Brain Stem Glioma; Oncology: CNS, Glioblastoma; Oncology: CNS, Medulloblastoma	(N/A); DIPG; Second line	Brain Neoplasms; Diffuse Intrinsic Pontine Glioma; Glioblastoma; Glioma; Medulloblastoma	Trialtrove	Winship Cancer Institute of Emory University (Other Cooperative Group) Moleculin	Sponsor Collaborator Collaborator	Academic Cooperative Group Industry, all other pharma	United States	TX	Houston	77008	WP-1066	Bcr-Abl inhibitor; Janus kinase 2 inhibitor; Tyrosine kinase inhibitor (TKI); Oncogene inhibitor; Myc inhibitor; STAT transcription factor 3 inhibitor; Hypoxia-inducible factor 1 alpha antagonist; Immuno-oncology therapy; Immune checkpoint inhibitor	ABL proto-oncogene 1, non-receptor tyrosine kinase; BCR activator of RhoGEF and GTPase; hypoxia inducible factor 1 subunit alpha; Janus kinase 2; MYC proto-oncogene, bHLH transcription factor; signal transducer and activator of transcription 3	Anticancer, immunological; Antipsoriasis	Small molecule; Small molecule > Synthetic small molecule						CYP2D6; CYP3A4	Predictive; Predisposing; Prognostic	To evaluate WP1066 in children with recurrent or refractory malignant brain tumors. To find the highest tolerable dose of WP1066 that can be given to pediatric patients with recurrent (has returned after treatment) cancerous brain tumors or melanoma that has gotten worse and spread to the brain. The safety of this drug will also be studied.	Adverse Events Dose-limiting toxicities Maximum tolerated dose NCI-CTC scale Safety and Tolerability	Safety/Toxicity > Adverse Drug Reactions Safety/Toxicity > Safety/Tolerability Safety/Toxicity > Safety/Tolerability Safety/Toxicity > Side Effects Safety/Toxicity > Safety/Tolerability	Primary Outcome Measures : Maximum tolerated dose (MTD) of WP1066 [ Time Frame: 28 Days post-intervention ] Maximum tolerated dose (MTD) of WP1066 in pediatric patients with recurrent or refractory and progressive malignant brain tumors for which there is no known treatment with clinical benefit. Maximum tolerated dose (MTD) is determined as the dose level at which 0/6 or 1/6 patients experience …	Accumulation index Bioavailability Cmax Duration of overall response Elimination half-life Immune Response Immunogenicity (other timeframe) Magnetic Resonance Imaging Overall response rate Overall survival Plasma concentration Progression-free survival Tmax Volume of distribution	Pharmacokinetics/Pharmacodynamics > PK/PD Pharmacokinetics/Pharmacodynamics > PK/PD Pharmacokinetics/Pharmacodynamics > PK/PD Efficacy > Clinical Response/Duration Pharmacokinetics/Pharmacodynamics > PK/PD Efficacy > Clinical Response/Remission Efficacy > Immunological Response Efficacy > Imaging Efficacy > Clinical Response/Remission Efficacy > Survival Pharmacokinetics/Pharmacodynamics > PK/PD …	Secondary Outcome Measures : Pharmacokinetic of WP1066: Peak plasma concentration (Cmax) [ Time Frame: Days 1, 2, 14, and 15 of course 1 ] Cmax is the observed maximum plasma concentration following drug administration. Individual plasma concentration-time data for WP1066 will be used to generate pharmacokinetic parameter estimates using both compartmental and non-compartmental methods. Pharmacok…	2020-05-04	Actual							2023-02-03	Actual	2023-02-03	Actual
341709	D933IC00001 EUCT number: 2024-511956-42-00 EudraCT Number: 2018-001748-74 MAGELLAN NCI-2019-01198 NCT03819465 NL67856.078.18 RG1004845 TrialTroveID-341709	A Phase Ib, Open-Label, Multi-Center Study to Determine the Efficacy and Safety of Durvalumab and/or Novel Oncology Therapies, With or Without Chemotherapy, for First-Line Stage IV Non-Small Cell Lung Cancer (NSCLC) (MAGELLAN)	I	Closed	Oncology	Oncology: Lung, Non-Small Cell	First line; KRAS; PD-1 Naive; PD-L1 High; PD-L1 Naive; PD-L1 Positive; Squamous Cell; Stage IV	Carcinoma, Non-Small-Cell Lung; Lung Neoplasms	Trialtrove	AstraZeneca	Sponsor	Industry, Top 20 Pharma	United Kingdom		Cambridge	CB2 0AA	danvatirsen durvalumab oleclumab volrustomig	STAT transcription factor 3 inhibitor PD-L1 antagonist; Immuno-oncology therapy; Immune checkpoint inhibitor Immuno-oncology therapy; CD73 antagonist; Immune checkpoint inhibitor PD-1 antagonist; CTLA4 antagonist; Immuno-oncology therapy; Immune checkpoint inhibitor	signal transducer and activator of transcription 3 CD274 molecule 5'-nucleotidase ecto cytotoxic T-lymphocyte associated protein 4; programmed cell death 1	Anticancer, other Anticancer, immunological Anticancer, immunological Anticancer, immunological	Biological > Nucleic acid > Nucleic acid, vector type; Small molecule > Synthetic small molecule > Synthetic nucleic acid > Antisense therapy Biological > Protein > Antibody > Human monoclonal antibody; Biological > Protein > Antibody > Monoclonal antibody, other Biological > Protein > Antibody > Human monoclonal antibody; Biological > Protein > Antibody > Monoclonal antibody, other Biological > …	gemcitabine hydrochloride pemetrexed disodium cisplatin nab-paclitaxel (IV) carboplatin (iv)	DNA synthesis inhibitor; Thymidylate synthase inhibitor; DNA repair enzyme inhibitor; Cell cycle inhibitor Phosphoribosylglycinamide formyltransferase inhibitor; Dihydrofolate reductase inhibitor; Thymidylate synthase inhibitor; Folate receptor antagonist DNA inhibitor; DNA synthesis inhibitor Beta tubulin inhibitor; Microtubule stimulant; Taxane DNA inhibitor; DNA synthesis inhibitor	checkpoint kinase 1 dihydrofolate reductase; phosphoribosylglycinamide formyltransferase, phosphoribosylglycinamide synthetase, phosphoribosylaminoimidazole synthetase; thymidylate synthetase Not applicable tubulin beta class I Not applicable	Antiviral, other; Anticancer, antimetabolite Anticancer, antimetabolite; Antipsoriasis; Antiarthritic, other Anticancer, alkylating Anticancer, other; Cardiovascular Anticancer, alkylating	Small molecule; Small molecule > Synthetic small molecule; Unidentified Small molecule; Small molecule > Synthetic small molecule Small molecule > Synthetic small molecule Reformulation > Optimized reformulation > Nanoparticle optimized; Small molecule > Synthetic small molecule Small molecule; Small molecule > Synthetic small molecule	albumin; ALK; EGFR L858R; EGFR L861Q; EGFR S768I; EIF3M; KRAS; PLP2; SGCG	Companion Diagnosis; Diagnostic; Predictive; Predisposing; Prognostic	To determine efficacy and safety of Durvalumab in combination with Novel Anti-cancer Agents with or without chemotherapy, in patients with previously untreated NSCLC To evaluate the efficacy and safety of Durvalumab and new tumor therapy (whether or not with chemotherapy) as the first line of treatment for stage IV non-small cell lung cancer (NSCLC) To determine the efficacy and safety of durvalu…	Adverse Events Common Terminology Criteria for Adverse Events Safety and Tolerability	Safety/Toxicity > Adverse Drug Reactions Safety/Toxicity > Adverse Drug Reactions Safety/Toxicity > Safety/Tolerability	Main objective of the trial To assess the safety and tolerability profile of durvalumab monotherapy, durvalumab + novel oncology therapy, durvalumab + chemotherapy, and durvalumab + novel oncology therapy + chemotherapy combinations Primary end point(s) Cohort A (for patient who have high PD-L1 expression) - without chemotherapy To assess the safety and tolerability profile of durvalumab monother…	Duration of overall response Immunogenicity (other timeframe) Immunogenicity Overall response rate Overall survival Progression-free survival Response evaluation criteria in solid tumors	Efficacy > Clinical Response/Duration Efficacy > Immunological Response Safety/Toxicity > Adverse Drug Reactions Efficacy > Clinical Response/Remission Efficacy > Survival Efficacy > Survival Efficacy > Clinical Response/Remission	Secondary objectives of the trial 1. To assess the efficacy of durvalumab +/- novel oncology therapy +/- chemotherapy combinations in terms of ORR, DoR, PFS, and OS. 2.To assess the PK of durvalumab and each additional novel oncology therapy in all treatment arms 3. To investigate the immunogenicity of durvalumab and each additional applicable novel oncology therapy in all applicable treatment ar…	2018-12-27	Actual	27.17	Actual	2021-04-02	Actual	25.67	Anticipated	2023-05-23	Anticipated	2026-03-26	Anticipated
340349	2018IS173 D9108C00002 EudraCT Number:2018-002932-26 NCI-2019-03500 NCT03794544 NeoCOAST S18-01676 SNCTP000003428 TrialTroveID-340349	A Phase II Open-label, Multicenter, Randomized, Multidrug Platform Study of Neoadjuvant Durvalumab Alone or in Combination With Novel Agents in Subjects With Resectable, Early-stage (I [> 2 cm] to IIIA) Non-small Cell Lung Cancer (NeoCOAST)	II	Completed	Oncology	Oncology: Lung, Non-Small Cell	Neoadjuvant; PD-1 Naive; PD-L1 Naive; PD-L1 Positive; Stage I; Stage II; Stage III	Carcinoma, Non-Small-Cell Lung; Lung Neoplasms	Trialtrove	AstraZeneca {MedImmune}	Sponsor	Industry, Top 20 Pharma	United Kingdom		Cambridge	CB2 0AA	danvatirsen monalizumab (IV) oleclumab durvalumab (iv)	STAT transcription factor 3 inhibitor Natural killer cell group 2A inhibitor; Natural killer cell group 2D inhibitor; Immuno-oncology therapy; Immune checkpoint inhibitor Immuno-oncology therapy; CD73 antagonist; Immune checkpoint inhibitor PD-L1 antagonist; Immuno-oncology therapy; Immune checkpoint inhibitor	signal transducer and activator of transcription 3 killer cell lectin like receptor C1 5'-nucleotidase ecto CD274 molecule	Anticancer, other Antiviral, other; Anticancer, immunological; Immunosuppressant; Anti-inflammatory; Antiarthritic, immunological Anticancer, immunological Anticancer, immunological	Biological > Nucleic acid > Nucleic acid, vector type; Small molecule > Synthetic small molecule > Synthetic nucleic acid > Antisense therapy Biological > Protein > Antibody > Human monoclonal antibody Biological > Protein > Antibody > Human monoclonal antibody; Biological > Protein > Antibody > Monoclonal antibody, other Biological > Protein > Antibody > Human monoclonal antibody; Biological > P…	surgical intervention	Not applicable		Miscellaneous	Small molecule > Synthetic small molecule	ALK; CD68; CD8A; CXCL11; CXCL9; GNLY; GZMK; KRAS; MMP2; MS4A1; NCR1; RET; STK11	Companion Diagnosis; Diagnostic; Predictive; Predisposing; Prognostic	To assess the effectiveness and safety of neoadjuvant durvalumab alone or in combination with novel agents in subjects with resectable, early-stage (Stage I [>2cm] to IIIA N0-1) non-small cell lung cancer (NSCLC). Efficacy To Assess the antitumor activity of durvalumab alone and/or in combination with novel agents To assess the efficacy and safety of neoadjuvant Durvalumab alone or in combination…	Complete response Overall response rate Response rate	Efficacy > Clinical Response/Remission Efficacy > Clinical Response/Remission Efficacy > Clinical Response/Remission	Primary Outcome Measures : Major Pathological Response Rate [ Time Frame: Day 1 through Day 42 ] Major pathological response rate is defined as percentage of participants with <=10% residual viable tumor cells in the resected specimen. Primary end point(s) Clinical activity - Major Pathological Response (MPR) rate Timepoint(s) of evaluation of this end point MPR will be done in the resected speci…	Adverse Events Complete response Immunogenicity (other timeframe) Immunogenicity Resection rate Safety and Tolerability Serious Adverse Event Treatment Emergent Adverse Events Vital signs	Safety/Toxicity > Adverse Drug Reactions Efficacy > Clinical Response/Remission Efficacy > Immunological Response Safety/Toxicity > Adverse Drug Reactions Efficacy > Clinical Response/Remission Safety/Toxicity > Safety/Tolerability Safety/Toxicity > Serious Adverse Events Safety/Toxicity > Adverse Drug Reactions Safety/Toxicity > Serious Adverse Events	Secondary Outcome Measures : Pathological Complete Response (pCR) Rate [ Time Frame: Day 1 through Day 42 ] The pCR rate is defined as percentage of participants with no residual viable tumor cells in the resected specimen. Feasibility to Surgery [ Time Frame: Day 29 to Day 42 after Week 1 Day 1 ] Feasibility to surgery is defined as the percentage of participants who underwent the planned surger…	2019-03-08	Actual	18.96	Actual	2020-10-05	Actual	3.29	Actual	2021-01-13	Actual	2021-01-13	Actual	2022-01-28	Actual
338645	ACT001-AU-002 ACTRN12618001934235 TrialTroveID-338645	A Phase I Dose-escalation Study to Evaluate the Safety, Tolerability and Pharmacokinetics of ACT001 in Children with Advanced Brain and Solid tumors.	I	Completed	Oncology	Oncology: CNS, Brain Stem Glioma; Oncology: CNS, Glioblastoma; Oncology: Unspecified Solid Tumor	(N/A); DIPG; Pediatric or Adolescent; Second line; Stage III; Stage IV	Diffuse Intrinsic Pontine Glioma; Glioblastoma; Glioma; Neoplasms, Unknown Primary	Trialtrove	Tianjin Accendatech Technology Co./Accendatech AU Pty	Sponsor	Industry, all other pharma	China		Tianjin		ACT-001	Pyruvate kinase (muscle) stimulant; STAT transcription factor 3 inhibitor; Transcription factor NF-kappaB inhibitor	inhibitor of nuclear factor kappa B kinase subunit beta; pyruvate kinase M1/2; signal transducer and activator of transcription 3	Anticancer, other; Respiratory; Ophthalmological, other	Small molecule; Small molecule > Synthetic small molecule								To evaluate the safety,tolerability and pharmacokinetics of ACT001 in children with advanced brain and solid tumors	Adverse Events Common Terminology Criteria for Adverse Events Dose-limiting toxicities Nausea NCI-CTC scale Neutropenia Safety and Tolerability Vomiting	Safety/Toxicity > Adverse Drug Reactions Safety/Toxicity > Adverse Drug Reactions Safety/Toxicity > Safety/Tolerability Safety/Toxicity > Adverse Drug Reactions Safety/Toxicity > Side Effects Safety/Toxicity > Adverse Drug Reactions Safety/Toxicity > Safety/Tolerability Safety/Toxicity > Adverse Drug Reactions	Primary outcome: Safety Endpoints Safety endpoint evaluations will include the following: •Incidence and severity of AEs; •Dose-limiting toxicities. Primary outcome [1] Safety Endpoints Safety endpoint evaluations will include the following: •Incidence and severity of AEs; •Dose-limiting toxicities. All toxicities or adverse events will be graded according to the Common Toxicity Criteria for Adve…	Area under the curve score Clinical benefit rate Cmax Concentration at steady state Overall response rate Plasma concentration Response evaluation criteria in solid tumors Tmax	Pharmacokinetics/Pharmacodynamics > PK/PD Efficacy > Clinical Response/Remission Pharmacokinetics/Pharmacodynamics > PK/PD Pharmacokinetics/Pharmacodynamics > PK/PD Efficacy > Clinical Response/Remission Pharmacokinetics/Pharmacodynamics > PK/PD Efficacy > Clinical Response/Remission Pharmacokinetics/Pharmacodynamics > PK/PD	Secondary outcome: Efficacy endpoints •Disease control rate (DCR): CR+PR+SD •Objective response rate (OOR): CR + PR A secondary objective of this study is to make a preliminary evaluation of anti-tumor efficacy after treatment with ACT001. Tumour response will be assessed using RECIST 1.1 criteria Secondary outcome: Pharmacokinetic Endpoints Plasma concentrations of ACT001 will be collected at sp…	2018-11-08	Actual	75.05	Actual	2025-02-07	Actual	0.66	Actual	2025-02-27	Actual
336827	BEGONIA D933LC00001 EUCT number: 2024-511646-40-00 EudraCT Number: 2018-000764-29 IRAS ID 248334 NCI-2019-05878 NCT03742102 TrialTroveID-336827	A Phase IB/II, 2-stage, Open-label, Multicenter Study to Determine the Efficacy and Safety of Durvalumab (MEDI4736) + Paclitaxel and Durvalumab (MEDI4736) in Combination With Novel Oncology Therapies With or Without Paclitaxel for First-line Metastatic Triple Negative Breast Cancer	I/II	Completed	Oncology	Oncology: Breast	First line; HER2 low; HER2 negative; PD-L1 High; PD-L1 Low; PD-L1 Positive; Stage III; Stage IV; Triple receptor negative	Breast Neoplasms; Neoplasms; Triple Negative Breast Neoplasms	Trialtrove	AstraZeneca	Sponsor	Industry, Top 20 Pharma	United Kingdom		Cambridge	CB2 0AA	capivasertib danvatirsen durvalumab selumetinib (capsule) oleclumab trastuzumab deruxtecan datopotamab deruxtecan	Protein kinase B inhibitor; Protein kinase inhibitor; Ribosomal S6 kinase inhibitor; Serine/threonine kinase inhibitor STAT transcription factor 3 inhibitor PD-L1 antagonist; Immuno-oncology therapy; Immune checkpoint inhibitor Mitogen-activated protein kinase kinase 1 inhibitor; Mitogen-activated protein kinase kinase 2 inhibitor Immuno-oncology therapy; CD73 antagonist; Immune checkpoint inhibi…	AKT serine/threonine kinase 1; ribosomal protein S6 kinase B1 signal transducer and activator of transcription 3 CD274 molecule mitogen-activated protein kinase kinase 1; mitogen-activated protein kinase kinase 2 5'-nucleotidase ecto DNA topoisomerase I; erb-b2 receptor tyrosine kinase 2 DNA topoisomerase I; tumor associated calcium signal transducer 2	Anticancer, other Anticancer, other Anticancer, immunological Anticancer, other Anticancer, immunological Anticancer, other Anticancer, other	Small molecule; Small molecule > Synthetic small molecule Biological > Nucleic acid > Nucleic acid, vector type; Small molecule > Synthetic small molecule > Synthetic nucleic acid > Antisense therapy Biological > Protein > Antibody > Human monoclonal antibody; Biological > Protein > Antibody > Monoclonal antibody, other Small molecule > Synthetic small molecule Biological > Protein > Antibody > H…	paclitaxel	Beta tubulin inhibitor; Microtubule stimulant; Taxane; Tubulin polymerization inhibitor	epidermal growth factor receptor; erb-b2 receptor tyrosine kinase 2; tubulin beta class I	Anticancer, other	Biological > Protein > Antibody > Monoclonal antibody, other; Natural product > Plant; Small molecule	CYP2C9; CYP2D6; CYP3A4; ERBB2; PIK3CA	Companion Diagnosis; Diagnostic; Predictive; Predisposing; Prognostic	To determine the efficacy and safety of durvalumab in combination with paclitaxel and multiple novel oncology therapies and durvalumab with paclitaxel alone for the treatment of first-line metastatic triple negative breast cancer. To concurrently evaluate potential novel triplet combinations with clinical promise using a 2-stage approach. Part 1 is a Phase IB study of safety and initial efficacy,…	Adverse Events Complete response Overall response rate Partial response Response evaluation criteria in solid tumors Safety and Tolerability Vital signs	Safety/Toxicity > Adverse Drug Reactions Efficacy > Clinical Response/Remission Efficacy > Clinical Response/Remission Efficacy > Clinical Response/Remission Efficacy > Clinical Response/Remission Safety/Toxicity > Safety/Tolerability Safety/Toxicity > Serious Adverse Events	Primary Outcome Measures : Incidence of adverse events [ Time Frame: Part1: From informed consent until the safety follow-up visit 3 months after the last dose of study drug. Part 2: From informed consent until the safety follow-up visit 3 months after the last dose of study drug. ] Part 1: Assessment of safety and tolerability of each treatment arm Part 2: Endpoints based on Investigator assessm…	Adverse Events Complete response Duration of overall response Immunogenicity (other timeframe) Immunogenicity Overall response rate - duration Overall response rate Overall survival Partial response Plasma concentration Progression-free survival Response evaluation criteria in solid tumors Vital signs	Safety/Toxicity > Adverse Drug Reactions Efficacy > Clinical Response/Remission Efficacy > Clinical Response/Duration Efficacy > Immunological Response Safety/Toxicity > Adverse Drug Reactions Efficacy > Clinical Response/Remission Efficacy > Clinical Response/Remission Efficacy > Survival Efficacy > Clinical Response/Remission Pharmacokinetics/Pharmacodynamics > PK/PD Efficacy > Survival Efficac…	Secondary Outcome Measures : Objective response rate (ORR) [ Time Frame: Approx. 30 months ] Assessment of the efficacy of each treatment arm according to RECIST 1.1. ORR: The percentage of evaluable patients with a confirmed Investigator-assessed response of CR (complete response) or PR (partial response) Applicable for Part 1 and Part 2. Progression-free survival (PFS). [ Time Frame: On-study t…	2018-12-21	Actual							2024-11-29	Actual	2027-02-26	Anticipated
331367	CA209-99U MODULATE NCT03647839 TrialTroveID-331367	Modulation Of The Tumour Microenvironment Using Either Vascular Disrupting Agents or STAT3 Inhibition in Order to Synergise With PD1 Inhibition in Microsatellite Stable, Refractory Colorectal Cancer	II	Completed	Oncology	Oncology: Colorectal	BRAF; MSS/pMMR; PD-1 Naive; PD-L1 Naive; Second line; Stage III; Stage IV	Colorectal Neoplasms	Trialtrove	Australasian Gastrointestinal Trials Group	Sponsor	Cooperative Group					nivolumab BNC-105 napabucasin	PD-1 antagonist; Immuno-oncology therapy; Immune checkpoint inhibitor Angiogenesis inhibitor; Tubulin inhibitor; Tubulin polymerization inhibitor STAT transcription factor 3 inhibitor; Transcription factor inhibitor; Apoptosis stimulant; Wnt pathway inhibitor; Immuno-oncology therapy	programmed cell death 1 Unspecified signal transducer and activator of transcription 3	Immunomodulator, anti-infective; Anticancer, immunological Anticancer, other Anticancer, immunological	Biological > Protein > Antibody > Human monoclonal antibody Small molecule; Small molecule > Synthetic small molecule Small molecule; Small molecule > Synthetic small molecule						albumin; BRAF; TNFRSF9	Diagnostic; Predictive; Predisposing; Prognostic	To test the efficacy, safety, and tolerability of an experimental drug combination: either nivolumab and BBI608 or nivolumab and BNC105 in patients with metastatic colorectal cancer who have previously failed standard of care treatment. To investigate whether BNC105 as a vascular disrupting agent that damages the tumour blood vessels leading to changes in the tumor microenvironment, will encourag…	Immune-related response evaluation criteria in solid tumors Overall response rate	Efficacy > Clinical Response/Remission Efficacy > Clinical Response/Remission	Primary Outcome Measures : Objective response per iRECIST [ Time Frame: From start of treatment up to the date when the last patient has their 6 months follow-up assessment ] Primary Objective: To determine the objective response rates of the combination of nivolumab and BNC105 and the combination of nivolumab and a STAT3 inhibitor	Adverse Events Common Terminology Criteria for Adverse Events Overall response rate Overall survival Progression-free survival	Safety/Toxicity > Adverse Drug Reactions Safety/Toxicity > Adverse Drug Reactions Efficacy > Clinical Response/Remission Efficacy > Survival Efficacy > Survival	Secondary Outcome Measures : Objective response per RECIST1.1 [ Time Frame: From start of treatment up to the date when the last patient has their 6 months follow-up assessment ] Progression free survival (PFS). [ Time Frame: From start of treatment until the date of first documented progression or date of death from any cause, whichever occurs first, assessed up to the date when the last patient…	2018-09-06	Actual	19.29	Actual	2020-04-15	Actual	9.5	Actual	2021-01-29	Actual	2021-04-09	Actual
325826	TrialTroveID-325826	A Phase I Study of BP1003 in Patients with Refractory/Metastatic Solid Tumors (Pancreatic, Non-Small Cell Lung Cancer, Colorectal)	I	Planned	Oncology	Oncology: Colorectal; Oncology: Lung, Non-Small Cell; Oncology: Pancreas	Second line; Stage III; Stage IV	Carcinoma, Non-Small-Cell Lung; Colorectal Neoplasms; Pancreatic Cancer; Pancreatic Neoplasms	Trialtrove	Bio-Path Holdings	Sponsor	Industry, all other pharma	United States	TX	Bellaire	77401	BP-1003	STAT transcription factor 3 inhibitor	signal transducer and activator of transcription 3	Anticancer, other	Biological > Nucleic acid > Nucleic acid, vector type > Non-viral vector > Chemicals/lipids; Small molecule > Synthetic small molecule > Synthetic nucleic acid > Antisense therapy								To evaluate BP1003 in patients with refractory/metastatic solid tumors (pancreatic, non-small cell lung cancer, colorectal).							2023-06-01	Anticipated
324496	18-C-0130 ACE-LY-111 D9820C00001 EudraCT Number: 2017-004191-63 IRAS ID 245241 LYM 138 NCI-18-C-0130 NCI-2018-02392 NCT03527147 PRISM TrialTroveID-324496	PRISM: A Platform Protocol for the Treatment of Relapsed/Refractory Aggressive Non-Hodgkin's Lymphoma	I/II	Completed	Oncology	Oncology: Lymphoma, Non-Hodgkin's	(N/A); Aggressive; Diffuse large B-cell lymphoma (DLBCL); Fourth line or greater; Second line; Third line	Lymphoma; Lymphoma, Large B-Cell, Diffuse; Lymphoma, Large-Cell, Anaplastic; Lymphoma, Non-Hodgkin	Trialtrove	AstraZeneca/Acerta Pharma AstraZeneca National Institutes of Health/National Cancer Institute	Sponsor Collaborator Collaborator	Industry, Top 20 Pharma Industry, Top 20 Pharma Government	United Kingdom United Kingdom		Cambridge Cambridge	CB2 0AA CB2 0AA	danvatirsen ceralasertib acalabrutinib AZD-5153	STAT transcription factor 3 inhibitor Ataxia telangiectasia Rad3 inhibitor Bruton tyrosine kinase inhibitor Bromodomain containing 4 inhibitor	signal transducer and activator of transcription 3 ATR serine/threonine kinase Bruton tyrosine kinase bromodomain containing 4	Anticancer, other Anticancer, other Anticancer, other; Immunosuppressant; Anti-inflammatory; Antiarthritic, other Anticancer, other; Haematological	Biological > Nucleic acid > Nucleic acid, vector type; Small molecule > Synthetic small molecule > Synthetic nucleic acid > Antisense therapy Small molecule; Small molecule > Synthetic small molecule Small molecule > Synthetic small molecule Small molecule > Synthetic small molecule	rituximab magrolimab	CD71 antagonist; CD20 antagonist CD47 antagonist; Immuno-oncology therapy; Immune checkpoint inhibitor	membrane spanning 4-domains A1 CD47 molecule	Anticancer, immunological; Antithrombotic, other; Haematological; Dermatological; Urological; Immunological, unspecified; Immunosuppressant; Anti-inflammatory; Antiarthritic, immunological; Antiparkinsonian; Multiple sclerosis treatment; Ophthalmological, other Anticancer, immunological	Biological > Protein > Antibody > Chimaeric monoclonal antibody; Biological > Protein > Antibody > Monoclonal antibody, other Biological > Protein > Antibody > Humanized monoclonal antibody	CCL3; CCL4; CD47; CYP3A4; ICAM1; TNF; VEGFA	Diagnostic; Predictive; Predisposing; Prognostic	To evaluate various targeted agents for the treatment of relapsed/refractory aggressive Non-Hodgkin's Lymphoma (NHL). To evaluate multiple targeted therapies alone or in combination for the treatment of relapsed/refractory (R/R) aggressive B-cell lymphoma. The study endpoints include safety, ORR, duration of response, progression-free survival, overall survival, and standard pharmacokinetic param…	Adverse Events Dose-limiting toxicities Safety and Tolerability	Safety/Toxicity > Adverse Drug Reactions Safety/Toxicity > Safety/Tolerability Safety/Toxicity > Safety/Tolerability	Primary objective To evaluate the safety of targeted agents for the treatment of relapsed/refractory aggressive Non-Hodgkin's Lymphoma (NHL). Primary Outcome Measures : Safety of the study treatments when given in combination [Incidence of adverse events] [ Time Frame: Through to study completion, an average of 1 year ] Incidence of adverse events primary objective of the study is to evaluate the…	Area under the curve score Cmax Complete response Duration of overall response Immunogenicity (other timeframe) Immunogenicity Overall response rate - duration Overall response rate Overall survival Partial response Plasma concentration Progression-free survival Response evaluation criteria in lymphoma Response rate	Pharmacokinetics/Pharmacodynamics > PK/PD Pharmacokinetics/Pharmacodynamics > PK/PD Efficacy > Clinical Response/Remission Efficacy > Clinical Response/Duration Efficacy > Immunological Response Safety/Toxicity > Adverse Drug Reactions Efficacy > Clinical Response/Remission Efficacy > Clinical Response/Remission Efficacy > Survival Efficacy > Clinical Response/Remission Pharmacokinetics/Pharmacod…	Secondary Outcome Measures : Assessment of the efficacy of each treatment by evaluation of overall response rate using RECIL 2017 response criteria [ Time Frame: Through to study completion, an average of 1 year ] The overall response rate (ORR) is defined as the rate of subjects who achieve either a partial response (PR) or complete response (CR) as assessed by investigators before receiving any…	2018-06-19	Actual	25.74	Actual	2020-08-10	Actual	7.66	Actual	2021-03-31	Actual	2021-03-31	Actual	2022-08-01	Actual
324297	BBI608-104 NCT03525405 TrialTroveID-324297	A Phase I, Open Label, Single Dose Study to Evaluate the Mass Balance of 14C-Napabucasin in Healthy Adult Male Subjects	I	Completed	Oncology	Oncology: Unspecified Solid Tumor	(N/A); Line of therapy N/A	Neoplasms, Unknown Primary; Unspecified	Trialtrove	Sumitomo Dainippon Pharma {Dainippon Sumitomo}/Sumitomo Dainippon Pharma Oncology {Boston Biomedical}	Sponsor	Industry, all other pharma	Japan		Chuo-ku	541-0045	napabucasin	STAT transcription factor 3 inhibitor; Transcription factor inhibitor; Apoptosis stimulant; Wnt pathway inhibitor; Immuno-oncology therapy	signal transducer and activator of transcription 3	Anticancer, immunological	Small molecule; Small molecule > Synthetic small molecule								To evaluate the absorption, metabolism, and excretion of napabucasin in healthy adult male volunteers using a mixture 14C-radiolabeled and unlabeled material. Blood, urine, and feces were collected up to 264 hours (h; 11 days) postdose. Whole blood, plasma, urine, fecal, and expired air samples were assayed for total radioactivity (TR). Plasma, urine, and fecal samples were assayed for napabucasi…	Plasma concentration	Pharmacokinetics/Pharmacodynamics > PK/PD	Primary Outcome Measures : Pharmacokinetics for napabucasin and metabolites by assessing plasma concentration [ Time Frame: 1 week ] Pharmacokinetics for napabucasin and metabolites by assessing urinary concentration [ Time Frame: Up to 12 days ] Pharmacokinetics for napabucasin and metabolites by assessing fecal concentration [ Time Frame: Up to 12 days ]	Adverse Events Safety and Tolerability	Safety/Toxicity > Adverse Drug Reactions Safety/Toxicity > Safety/Tolerability	Secondary Outcome Measures : Number of Patients with Adverse Events [ Time Frame: 4 weeks ] The secondary objective was to assess safety and tolerability of napabucasin.	2018-05-18	Actual							2018-06-02	Actual	2018-06-02	Actual	2019-10-27	Actual
323602	ACTRN12618000675224 INMB-001 TrialTroveID-323602	Phase I Open-Label, Dose Escalation Study Of INB03 In Patients With Metastatic Cancer With Increased Inflammatory Biomarkers In Peripheral Blood	I	Completed	Oncology	Oncology: Breast; Oncology: Colorectal; Oncology: Esophageal; Oncology: Gastric; Oncology: Liver; Oncology: Lung, Non-Small Cell; Oncology: Melanoma; Oncology: Pancreas; Oncology: Renal	Line of therapy N/A; Stage III; Stage IV	Breast Neoplasms; Carcinoma, Hepatocellular; Carcinoma, Non-Small-Cell Lung; Carcinoma, Renal Cell; Colorectal Neoplasms; Esophageal Cancer; Esophageal Neoplasms; Kidney Neoplasms; Liver Cancer; Liver Neoplasms; Melanoma; Pancreatic Cancer; Pancreatic Neoplasms; Renal Cancer; Stomach Carcinoma; Stomach Neoplasms; Wilms Tumor	Trialtrove	INmune Bio/INmune Bio Australia	Sponsor	Industry, all other pharma	United States		Boca Raton	33432	pegipanermin	Tumour necrosis factor alpha antagonist; Ornithine decarboxylase inhibitor; STAT transcription factor 3 inhibitor; Immuno-oncology therapy; Immune checkpoint inhibitor	signal transducer and activator of transcription 3; tumor necrosis factor	Cognition enhancer	Biological > Protein; Biological > Protein > Recombinant protein; Reformulation > Conjugate > Pegylated						CCL2	Diagnostic; Predictive; Predisposing; Prognostic	To determine the safety, efficacy and tolerability of INB03 in patients with metastatic cancer.	Adverse Events C reactive protein Common Terminology Criteria for Adverse Events Safety and Tolerability	Safety/Toxicity > Adverse Drug Reactions Efficacy > Inflammatory Assessment Safety/Toxicity > Adverse Drug Reactions Safety/Toxicity > Safety/Tolerability	Primary outcome Safety and tolerability of INB03 given by sub-cutaneous injection once a week. This outcome is incidence of grade 3 or greater AEs and SAEs as graded by NCI CTCAE criteria v 5.0. Timepoint: Day 1, 3, 5, 8, 15, 22, 29, 36, 43, 50, 57, 64, 71, 78 & 85 Evaluate the pharmacokinetics (PK) of single dose and multiple doses of INB03. Due to the cross-reactivity of INB03 and serum soluble…	C reactive protein	Efficacy > Inflammatory Assessment	Secondary Outcome: Survival via hospital visits and review of medical records Timepoint: Day 85, Month 6 and 9 Evaluate the correlation of immune activation with clinical response as measured by hsCRP, flow monitoring for immune cell phenotypes, and inflammatory cytokines including TNFa, interleukin-6 (IL-6), C-C motif chemokine ligand 2 (CCL2), and IL 1ß Timepoint: Day 29, Day 85, Month 6	2018-08-21	Actual	10.32	Actual	2019-07-01	Actual	0.92	Actual	2019-07-29	Actual			2019-12-17	Actual
322864	CTR20171559 EUCT number: 2024-518204-50-00 EudraCT Number: 2020-000613-32 NCT03522649 STEMNESS-CRC TrialTroveID-322864	A Phase III, Randomized, Open-Label Clinical Study of Napabucasin (GB201) in Combination With FOLFIRI Versus Napabucasin in Adult Patients With Previously Treated Metastatic Colorectal Cancer (CRC)	III	Open	Oncology	Oncology: Colorectal	Second line; Stage IV	Colorectal Neoplasms	Trialtrove	1Globe Health Institute (Other Industry Sponsor) 1Globe Biomedical Beijing Co.	Sponsor Collaborator Collaborator	Industry, all other pharma Industry, all other pharma Industry, all other pharma	United States China	MA	Norwood	02062 100083	napabucasin	STAT transcription factor 3 inhibitor; Transcription factor inhibitor; Apoptosis stimulant; Wnt pathway inhibitor; Immuno-oncology therapy	signal transducer and activator of transcription 3	Anticancer, immunological	Small molecule; Small molecule > Synthetic small molecule	irinotecan (IV) fluorouracil leucovorin	DNA topoisomerase I inhibitor DNA synthesis inhibitor; Thymidylate synthase inhibitor; RNA synthesis inhibitor Unidentified pharmacological activity	DNA topoisomerase I	Anticancer, other Anticancer, antimetabolite Radio/chemosensitizer; Antianaemic; Antidepressant	Natural product > Plant; Small molecule Small molecule > Synthetic small molecule Small molecule > Synthetic small molecule	albumin; DPYD; GPT; MLH1; MSH2; VEGFA	Diagnostic; Predictive; Predisposing; Prognostic	To compare GB201 combined FOLFIRI (bi-weekly therapy) with GB201 in patients with metastatic CRC who failed standard chemotherapy	Overall survival	Efficacy > Survival	Primary endpoint and evaluation time Total population overall survival (OS) Evaluation time Mid-term analysis of OS at 75% of deaths (468 cases); final analysis of OS at 623 deaths End point indicator selection Effectiveness indicator Primary Outcome Measures : Overall Survival (OS) [ Time Frame: 43 months ] To assess the effect of Napabucasin plus biweekly FOLFIRI versus Napabucasin on the Overa…	Adverse Events Clinical benefit rate Common Terminology Criteria for Adverse Events Complete response NCI-CTC scale Overall response rate Overall survival Partial response Progression-free survival Quality of Life Response evaluation criteria in solid tumors Safety and Tolerability Stable Disease	Safety/Toxicity > Adverse Drug Reactions Efficacy > Clinical Response/Remission Safety/Toxicity > Adverse Drug Reactions Efficacy > Clinical Response/Remission Safety/Toxicity > Side Effects Efficacy > Clinical Response/Remission Efficacy > Survival Efficacy > Clinical Response/Remission Efficacy > Survival HEOR > Health-Related Quality Of Life Efficacy > Clinical Response/Remission Safety/Toxici…	Secondary end point indicators and evaluation time Total population progression-free survival PFS Whole population objective response rate ORR Whole population disease control rate DCR Predetermined biomarker positive population overall survival Targeted biomarker-positive population without progression survival Pre-determined biomarker positive population ORR and DCR Security analysis Quality of…	2018-04-10	Actual							2021-11-30	Anticipated	2021-11-30	Anticipated
317816	2017-1065 264476 D5660C00016 EudraCT Number : 2017-004925-34 MC# 18-06 NCI-2018-01011 NCT03421353 REFMAL 558 TrialTroveID-317816	A Phase Ib/II, Open-Label, Multicentre Study to Assess Safety, Tolerability, Pharmacokinetics and Preliminary Anti-tumour Activity of AZD9150 Plus Durvalumab Alone or in Combination With Chemotherapy in Patients With Advanced, Solid Tumours and Subsequently in Patients With Non-Small-Cell Lung Cancer	I/II	Completed	Oncology	Oncology: Head/Neck; Oncology: Lung, Non-Small Cell; Oncology: Unspecified Solid Tumor	First line; Second line; Stage III; Stage IV	Carcinoma, Non-Small-Cell Lung; Head and Neck Neoplasms; Neoplasms; Neoplasms, Unknown Primary	Trialtrove	AstraZeneca	Sponsor	Industry, Top 20 Pharma	United Kingdom		Cambridge	CB2 0AA	danvatirsen durvalumab	STAT transcription factor 3 inhibitor PD-L1 antagonist; Immuno-oncology therapy; Immune checkpoint inhibitor	signal transducer and activator of transcription 3 CD274 molecule	Anticancer, other Anticancer, immunological	Biological > Nucleic acid > Nucleic acid, vector type; Small molecule > Synthetic small molecule > Synthetic nucleic acid > Antisense therapy Biological > Protein > Antibody > Human monoclonal antibody; Biological > Protein > Antibody > Monoclonal antibody, other	gemcitabine hydrochloride carboplatin cisplatin fluorouracil nab-paclitaxel (IV)	DNA synthesis inhibitor; Thymidylate synthase inhibitor; DNA repair enzyme inhibitor; Cell cycle inhibitor DNA inhibitor; DNA synthesis inhibitor DNA inhibitor; DNA synthesis inhibitor DNA synthesis inhibitor; Thymidylate synthase inhibitor; RNA synthesis inhibitor Beta tubulin inhibitor; Microtubule stimulant; Taxane	checkpoint kinase 1 Not applicable Not applicable tubulin beta class I	Antiviral, other; Anticancer, antimetabolite Anticancer, alkylating Anticancer, alkylating Anticancer, antimetabolite Anticancer, other; Cardiovascular	Small molecule; Small molecule > Synthetic small molecule; Unidentified Small molecule; Small molecule > Synthetic small molecule Small molecule > Synthetic small molecule Small molecule > Synthetic small molecule Reformulation > Optimized reformulation > Nanoparticle optimized; Small molecule > Synthetic small molecule	CRP; GPT	Diagnostic; Predictive; Predisposing; Prognostic	To assess the safety, tolerability, pharmacokinetics and preliminary anti-tumour activity of AZD9150 plus durvalumab alone or in combination with chemotherapy in patients with advanced, solid tumours and subsequently in patients with non-small-cell lung cancer (NSCLC). To learn: About the safety and tolerability of AZD9150 and Durvalumab How much AZD9150 and Durvalumab are absorbed into the blood…	Adverse Events Bioavailability Concentration at steady state Dose-limiting toxicities Maximum tolerated dose Overall response rate Plasma concentration Safety and Tolerability Serious Adverse Event Vital signs	Safety/Toxicity > Adverse Drug Reactions Pharmacokinetics/Pharmacodynamics > PK/PD Pharmacokinetics/Pharmacodynamics > PK/PD Safety/Toxicity > Safety/Tolerability Safety/Toxicity > Safety/Tolerability Efficacy > Clinical Response/Remission Pharmacokinetics/Pharmacodynamics > PK/PD Safety/Toxicity > Safety/Tolerability Safety/Toxicity > Serious Adverse Events Safety/Toxicity > Serious Adverse Even…	The primary objective of Part A is to assess the safety and tolerability, and determining the maximum tolerated dose/recommended phase 2 dose (MTD/RP2D) of AZD9150 plus durvalumab in patients with advanced solid malignancies. In addition, another primary objective is to assess the safety and tolerability, and determination of the maximum tolerated dose/recommended phase 2 dose (MTD/RP2D) of AZD91…	Adverse Events Area under the curve score Clinical benefit rate Cmax Complete response Drug clearance Duration of overall response Elimination half-life Immunogenicity (other timeframe) Immunogenicity Mean residence time Overall response rate - duration Overall survival Partial response Plasma concentration Progression-free survival Response evaluation criteria in solid tumors Serious Adverse Eve…	Safety/Toxicity > Adverse Drug Reactions Pharmacokinetics/Pharmacodynamics > PK/PD Efficacy > Clinical Response/Remission Pharmacokinetics/Pharmacodynamics > PK/PD Efficacy > Clinical Response/Remission Pharmacokinetics/Pharmacodynamics > PK/PD Efficacy > Clinical Response/Duration Pharmacokinetics/Pharmacodynamics > PK/PD Efficacy > Immunological Response Safety/Toxicity > Adverse Drug Reactions…	Secondary objective: Part A: Peak plasma concentration (Cmax) of AZD9150 and durvalumab. [ Time Frame: Samples will be collected predose, and 0.5 hours, approximately 1 hour (end of AZD9150 infusion), and 2, 4, 6, and 48 hours post dose on pre-specified dosing days up to 9 weeks. ] Part A: Area under the plasma concentration versus time curve (AUC) of AZD9150 and durvalumab. [ Time Frame: Samples…	2018-02-07	Actual							2020-01-17	Actual	2024-03-28	Actual
317672	TrialTroveID-317672	A Phase II/III Study of the IONIS-STAT3-2.5Rx in the Patients with Cancer.	II/III	Terminated	Oncology	Oncology: Unspecified Cancer	(N/A); Line of therapy N/A	Neoplasms	Trialtrove	Ionis Pharmaceuticals {Isis Pharmaceuticals}	Sponsor	Industry, all other pharma	United States		Carlsbad	92010	danvatirsen	STAT transcription factor 3 inhibitor	signal transducer and activator of transcription 3	Anticancer, other	Biological > Nucleic acid > Nucleic acid, vector type; Small molecule > Synthetic small molecule > Synthetic nucleic acid > Antisense therapy								To study ONIS-STAT3-2.5Rx in the patients with cancer.							2018-12-01	Anticipated
317576	BBI-DSP0337-101 CTMS# 17-0127 NCI-2018-00598 NCT03416816 TrialTroveID-317576 TX8817	A First-in-Human Phase I Trial to Determine the Safety and the Pharmacokinetic Profile of DSP-0337 in Patients With Advanced Solid Tumors	I	Terminated	Oncology	Oncology: Unspecified Solid Tumor	Second line; Stage III; Stage IV	Neoplasms, Unknown Primary; Unspecified	Trialtrove	Sumitomo Dainippon Pharma {Dainippon Sumitomo}/Sumitomo Dainippon Pharma Oncology {Boston Biomedical}	Sponsor	Industry, all other pharma	Japan		Chuo-ku	541-0045	DSP-0337	STAT transcription factor 3 inhibitor	signal transducer and activator of transcription 3	Anticancer, other	Small molecule > Synthetic small molecule								To determine the safety and the pharmacokinetic profile of dsp-0337 in patients with advanced solid tumors	Dose-limiting toxicities Maximum tolerated dose	Safety/Toxicity > Safety/Tolerability Safety/Toxicity > Safety/Tolerability	Primary Outcome Measures : Maximum tolerated dose by assessing dose-limiting toxicities (DLTs) [ Time Frame: 4 weeks ] Dose escalating cohort Determination of the Recommended Phase 2 Dose (RP2D) by assessing dose-limiting toxicities (DLTs) [ Time Frame: 4 weeks ] Dose escalating cohort	Adverse Events Common Terminology Criteria for Adverse Events Complete response Overall response rate Partial response Progression-free survival Response evaluation criteria in solid tumors Time to progression	Safety/Toxicity > Adverse Drug Reactions Safety/Toxicity > Adverse Drug Reactions Efficacy > Clinical Response/Remission Efficacy > Clinical Response/Remission Efficacy > Clinical Response/Remission Efficacy > Survival Efficacy > Clinical Response/Remission Efficacy > Disease Progression	Secondary Outcome Measures : Number of Patients with Adverse Events [ Time Frame: 12 months ] Tolerability will be evaluated based on the adverse events (AEs) recorded at each contact with the patient, physical examinations, and the results of laboratory tests. Toxicity will be graded according to the Common Terminology Criteria for Adverse Events (CTCAE), version 4.03. Pharmacokinetics by assess…	2018-05-15	Actual	25.04	Actual	2020-06-15	Actual	0	Actual	2020-06-15	Actual	2020-06-15	Actual
317299	BBI608-102 NCT03411122 TrialTroveID-317299	A Phase I Study to Evaluate the Safety, Tolerability, Pharmacokinetics and Drug Interaction Potential of Napabucasin in Healthy Volunteers	I	Completed	Oncology	Oncology: Unspecified Cancer	(N/A); Line of therapy N/A	Neoplasms; Unspecified	Trialtrove	Sumitomo Dainippon Pharma {Dainippon Sumitomo}/Sumitomo Dainippon Pharma Oncology {Boston Biomedical}	Sponsor	Industry, all other pharma	Japan		Chuo-ku	541-0045	napabucasin	STAT transcription factor 3 inhibitor; Transcription factor inhibitor; Apoptosis stimulant; Wnt pathway inhibitor; Immuno-oncology therapy	signal transducer and activator of transcription 3	Anticancer, immunological	Small molecule; Small molecule > Synthetic small molecule	bupropion repaglinide rosuvastatin calcium caffeine citrate dextromethorphan midazolam flurbiprofen omeprazole	Norepinephrine/dopamine dual reuptake inhibitor ATP-sensitive potassium channel antagonist; Insulin secretagogue; Meglitinide; ABC transporter inhibitor HMGCoA reductase inhibitor Adenosine A2a receptor antagonist; Adenosine receptor antagonist; Diuretic; Phosphodiesterase inhibitor; Immune checkpoint inhibitor NMDA receptor antagonist Benzodiazepine receptor agonist Cyclooxygenase 1 inhibitor; C…	solute carrier family 6 member 2; solute carrier family 6 member 3 ATP binding cassette subfamily C member 8; potassium voltage-gated channel subfamily J member 11 3-hydroxy-3-methylglutaryl-CoA reductase adenosine A2a receptor gamma-aminobutyric acid type A receptor alpha1 subunit; gamma-aminobutyric acid type A receptor alpha2 subunit; gamma-aminobutyric acid type A receptor alpha3 subunit; gam…	Antidepressant Antidiabetic Anticancer, other; Cardiostimulant; Cardiovascular; Hypolipaemic/Antiatherosclerotic; Urological; Antidepressant; Neuroprotective Respiratory Analgesic, other; Neuroprotective Anaesthetic, injectable; Analgesic, other; Anxiolytic; Hypnotic/Sedative Anti-inflammatory Antispasmodic; Antiulcer; GI inflammatory/bowel disorders	Small molecule > Synthetic small molecule Small molecule; Small molecule > Synthetic small molecule Small molecule; Small molecule > Synthetic small molecule Small molecule > Synthetic small molecule; Unidentified Small molecule > Synthetic small molecule Small molecule; Small molecule > Synthetic small molecule Small molecule; Small molecule > Synthetic small molecule Small molecule; Small molec…	ABCG2; CYP2C19; CYP2C9; CYP2D6	Diagnostic; Predictive; Predisposing; Prognostic	To evaluate the effect of napabucasin in healthy volunteers on the single-dose PK of several cytochrome P450 (CYP450) probe drugs as well as a BCRP substrate. To evaluate the DDI potential of napabucasin and its major metabolite (M1) with respect to 7 major human drug cytochrome P450 (CYP) enzymes and the breast cancer resistance protein (BCRP) transporter	Plasma concentration	Pharmacokinetics/Pharmacodynamics > PK/PD	Primary Outcome Measures : Pharmacokinetics for napabucasin by assessing plasma concentration [ Time Frame: Predose and up to 7 days post dose ] Pharmacokinetics for probe drugs by assessing plasma concentration [ Time Frame: Predose and up to 7 days post dose ]				2017-06-30	Actual							2018-01-23	Actual	2018-01-23	Actual
316241	D5660C00017 JapicCTI-183875 jRCT2080223819 NCT03394144 TrialTroveID-316241	A Phase I, Open-label Study to Assess the Safety, Tolerability, Pharmacokinetics and Anti-tumor Activity of AZD9150 Monotherapy and AZD9150 in Combination With Durvalumab in Japanese Patients With Advanced Solid Malignancies	I	Completed	Oncology	Oncology: Unspecified Solid Tumor	Line of therapy N/A; Stage III; Stage IV	Neoplasms; Neoplasms, Unknown Primary	Trialtrove	AstraZeneca	Sponsor	Industry, Top 20 Pharma	United Kingdom		Cambridge	CB2 0AA	danvatirsen	STAT transcription factor 3 inhibitor	signal transducer and activator of transcription 3	Anticancer, other	Biological > Nucleic acid > Nucleic acid, vector type; Small molecule > Synthetic small molecule > Synthetic nucleic acid > Antisense therapy	durvalumab	PD-L1 antagonist; Immuno-oncology therapy; Immune checkpoint inhibitor	CD274 molecule	Anticancer, immunological	Biological > Protein > Antibody > Human monoclonal antibody; Biological > Protein > Antibody > Monoclonal antibody, other	GPT	Predisposing; Prognostic	To assess the safety, tolerability, pharmacokinetics and preliminary anti-tumor activity of AZD9150 monotherapy and AZD9150 in combination with durvalumab in Japanese patients with advanced solid malignancies.	Adverse Events Cardiac Telemetry Safety and Tolerability Vital signs	Safety/Toxicity > Adverse Drug Reactions Safety/Toxicity > Cardiac Measures/Events Safety/Toxicity > Safety/Tolerability Safety/Toxicity > Serious Adverse Events	Primary Outcome Measures : Safety and tolerability in terms of adverse events [ Time Frame: From obtaining the first informed consent until 28 days after the last dose (AZD9150). In patients with Durvalumab until 90 days after the last dose (Durvalumab). Expected to be for up to 12 months. ] Number of subjects with adverse events as a measure of safety and tolerability including changes in vital …	Area under the curve score Cmax Duration of overall response Overall response rate Plasma concentration Response evaluation criteria in solid tumors	Pharmacokinetics/Pharmacodynamics > PK/PD Pharmacokinetics/Pharmacodynamics > PK/PD Efficacy > Clinical Response/Duration Efficacy > Clinical Response/Remission Pharmacokinetics/Pharmacodynamics > PK/PD Efficacy > Clinical Response/Remission	Secondary Outcome Measures : Maximum plasma concentration (Cmax) [ Time Frame: From obtaining the first informed consent until 28 days after the last dose (AZD9150). In patients with Durvalumab for 90 days for the last dose (Durvalumab). Expected to be for up to 12 months. ] Pharmacokinetics (PK) parameters will be derived using standard non-compartmental methods. Overall response rate [ Time Fra…	2018-01-30	Actual	8.58	Actual	2018-10-18	Actual	5.78	Actual	2019-04-12	Actual	2019-04-12	Actual
315222	IMX-110-001 NCT03382340 TrialTroveID-315222	A Phase Ib/IIa, Open-Label, Dose-Escalation/Dose-Expansion Safety, Tolerability and Pharmacokinetic Study of IMX-110 in Patients with Advanced Solid Tumors	I/II	Closed	Oncology	Oncology: Breast; Oncology: Colorectal; Oncology: Esophageal; Oncology: Ovarian; Oncology: Pancreas; Oncology: Soft Tissue Sarcoma; Oncology: Unspecified Solid Tumor	Second line; Stage III; Stage IV	Breast Neoplasms; Colorectal Neoplasms; Esophageal Cancer; Esophageal Neoplasms; Fibrosarcoma; Leiomyosarcoma; Liposarcoma; Neoplasms; Neoplasms, Unknown Primary; Ovarian Cancer; Ovarian Neoplasms; Pancreatic Cancer; Pancreatic Neoplasms; Rhabdomyosarcoma; Sarcoma; Soft Tissue Neoplasms; Soft Tissue Sarcoma; Synovial Sarcoma	Trialtrove	Immix Biopharma	Sponsor	Industry, all other pharma	United States		Los Angeles	90064	IMX-110	Tyrosine kinase inhibitor (TKI); DNA topoisomerase inhibitor; STAT transcription factor 3 inhibitor; Transcription factor NF-kappaB inhibitor; Apoptosis stimulant	DNA topoisomerase II alpha; signal transducer and activator of transcription 3	Anticancer, other	Small molecule > Synthetic small molecule								To assess the safety, tolerability and pharmacokinetics (PK) for the recommended phase 2 dose (RP2D) of IMX-110. Safety analysis: Incidence, severity and causality of AE and serious adverse events will be reported. Efficacy analysis: Summary tables presenting the number and proportion of responders and non-responders, together with the two-sided 95% Pearson-Clopper confidence intervals for respon…	Common Terminology Criteria for Adverse Events Dose-limiting toxicities Maximum tolerated dose Safety and Tolerability Treatment Emergent Adverse Events	Safety/Toxicity > Adverse Drug Reactions Safety/Toxicity > Safety/Tolerability Safety/Toxicity > Safety/Tolerability Safety/Toxicity > Safety/Tolerability Safety/Toxicity > Adverse Drug Reactions	Primary Outcome Measures: Number of participants with treatment-related adverse events assessed by CTCAE v4.03. [ Time Frame: 28 days ] Maximum tolerated dose (MTD) of IMX-110 in patients with advanced solid tumors for evaluation in Phase 2a. [ Time Frame: 28 days ] The MTD is defined as the highest dose at which < or = 33% of the patients treated during the 3+3 design experience a DLT and/or at …	Clinical benefit rate Duration of overall response Overall response rate - duration Overall response rate Overall survival Plasma concentration Progression-free survival Response evaluation criteria in solid tumors Response rate	Efficacy > Clinical Response/Remission Efficacy > Clinical Response/Duration Efficacy > Clinical Response/Remission Efficacy > Clinical Response/Remission Efficacy > Survival Pharmacokinetics/Pharmacodynamics > PK/PD Efficacy > Survival Efficacy > Clinical Response/Remission Efficacy > Clinical Response/Remission	Secondary Outcome Measures: Plasma concentrations of IMX-110 [ Time Frame: 5 days ] Plasma concentrations of IMX-110 will be measured when administered in treatment Cycle 1. Samples will be collected on the first day (pre-dose, 0.5, 1, 2, 4, 6 and 24 hours post-dose) and the 5th day of dosing (pre-dose, 0.5, 1, 2, 4 and 6 hours post-dose). Response Rate [ Time Frame: 8 weeks ] Objective Response …	2018-02-15	Actual	67.39	Actual	2023-09-27	Actual	1.12	Anticipated	2023-10-31	Anticipated	2023-12-31	Anticipated
313649	ACT001-CN-001 ChiCTR-OIC-17013604 CTR20171274 TrialTroveID-313649	An Open, Dose-Increasing Phase I Clinical Study of ACT001 Capsules in Patients with Advanced Glioma Safety and Pharmacokinetics	I	Completed	Oncology	Oncology: CNS, Astrocytoma; Oncology: CNS, Choroid Plexus Tumors; Oncology: CNS, Glioblastoma; Oncology: CNS, Oligodendroglioma	(N/A); Grade 2; Grade 3; Second line	Astrocytoma�; Choroid Plexus Neoplasms; Glioblastoma; Oligodendroglioma	Trialtrove	Tianjin Accendatech Technology Co./Accendatech AU Pty	Sponsor	Industry, all other pharma	China		Tianjin		ACT-001, (Capsule)	Pyruvate kinase (muscle) stimulant; STAT transcription factor 3 inhibitor; Transcription factor NF-kappaB inhibitor	inhibitor of nuclear factor kappa B kinase subunit beta; pyruvate kinase M1/2; signal transducer and activator of transcription 3	Anticancer, other; Respiratory; Ophthalmological, other	Small molecule; Small molecule > Synthetic small molecule						CCNO; GGT1; PSMD7; RPS12	Diagnostic; Prognostic	To assess the safety and tolerability of oral ACT001 in patients with gliomas. To evaluate the pharmacokinetics (PK) of ACT001 and its major metabolite of gallactone (MCL) after single and multiple administrations in glioma patients. To report our clinical experience with ACT001, or dimethylamino micheliolide, a synthesized derivative from parthenolide (a natural product of sesquiterpene lactone …	Adverse Events Dose-limiting toxicities Safety and Tolerability	Safety/Toxicity > Adverse Drug Reactions Safety/Toxicity > Safety/Tolerability Safety/Toxicity > Safety/Tolerability	The main end point indicators and evaluation time index: Adverse events Evaluation time: During the study index: DLT Evaluation time: The first cycle (first administration for 30 days) index: Pharmacokinetics Evaluation time: The first cycle of 1,2,3,7 days. On the 18th day before administration within 30 minutes. Cycle 1 Day 1 30 minutes prior to dosing. End index selection: Safety Primary objec…	Clinical benefit rate Overall response rate Progression-free survival Safety and Tolerability	Efficacy > Clinical Response/Remission Efficacy > Clinical Response/Remission Efficacy > Survival Safety/Toxicity > Safety/Tolerability	To evaluate the anti-tumor effect of ACT001. Exploratory goal: To assess changes in biomarkers before and after administration. Secondary end point indicators and evaluation time index: Efficacy endpoints included disease control rate (DCR), objective response rate (ORR), progression-free survival (PFS) Evaluation time: Evaluate every 8 weeks (+/-7 days) during the study period. End index selecti…	2017-11-28	Actual							2020-07-20	Actual			2021-05-29	Actual
311969	119833 18-000710 18-1003 18-116 2018-0327 AZ HUDSON CSET 2668 D6185C00001 EUCT number: 2023-509004-15-00 EudraCT Number: 2017-002208-28 HUDSON NCI-2018-00569 NCT03334617 RECF3541 TrialTroveID-311969	An Open-Label, Multi-Drug, Biomarker-Directed, Multi-Centre Phase II Umbrella Study in Patients with Non-Small Cell Lung Cancer, who Progressed on an anti-PD-1/PD-L1 Containing Therapy (HUDSON)	II	Completed	Oncology	Oncology: Lung, Non-Small Cell	Adenocarcinoma; Fourth line or greater; Large Cell; Other subtype; PD-1 Refractory; PD-L1 High; PD-L1 Low; PD-L1 Positive; PD-L1 Refractory; Second line; Squamous Cell; Stage III; Stage IV; Third line	Carcinoma, Non-Small-Cell Lung; Lung Neoplasms	Trialtrove	AstraZeneca	Sponsor	Industry, Top 20 Pharma	United Kingdom		Cambridge	CB2 0AA	cediranib vistusertib olaparib (tablet) danvatirsen ceralasertib oleclumab trastuzumab deruxtecan	Vascular endothelial growth factor receptor antagonist; C-kit inhibitor; VEGFR tyrosine kinase inhibitor; VEGFR-1 tyrosine kinase inhibitor; VEGFR-2 tyrosine kinase inhibitor; VEGFR-3 tyrosine kinase inhibitor; Angiogenesis inhibitor mTORC1 kinase inhibitor; mTORC2 kinase inhibitor Poly ADP ribose polymerase 1 inhibitor; Poly ADP ribose polymerase 2 inhibitor; Poly ADP ribose polymerase 3 inhibit…	fms related tyrosine kinase 1; fms related tyrosine kinase 4; kinase insert domain receptor; KIT proto-oncogene, receptor tyrosine kinase mechanistic target of rapamycin kinase poly(ADP-ribose) polymerase 1; poly(ADP-ribose) polymerase 2 signal transducer and activator of transcription 3 ATR serine/threonine kinase 5'-nucleotidase ecto DNA topoisomerase I; erb-b2 receptor tyrosine kinase 2	Anticancer, other Anticancer, other Anticancer, other; Cardiovascular Anticancer, other Anticancer, other Anticancer, immunological Anticancer, other	Small molecule; Small molecule > Synthetic small molecule Small molecule; Small molecule > Synthetic small molecule Small molecule; Small molecule > Synthetic small molecule Biological > Nucleic acid > Nucleic acid, vector type; Small molecule > Synthetic small molecule > Synthetic nucleic acid > Antisense therapy Small molecule; Small molecule > Synthetic small molecule Biological > Protein > An…	durvalumab	PD-L1 antagonist; Immuno-oncology therapy; Immune checkpoint inhibitor	CD274 molecule	Anticancer, immunological	Biological > Protein > Antibody > Human monoclonal antibody; Biological > Protein > Antibody > Monoclonal antibody, other	ALK; ATM; BRAF; CD274; CDKN2A; IL4I1; RET; ROS1; STK11; TNF; TNFSF11	Companion Diagnosis; Diagnostic; Predictive; Predisposing; Prognostic	To evaluate efficacy, safety, and tolerability of multiple treatment arms in patients with metastatic NSCLC who have progressed on an anti-PD-1/PD-L1 containing therapy. Translational research will be performed on serial peripheral blood samples (including ctDNA) and tumour biopsies. To evaluate the novel treatment combinations and may improve the understanding of ICI resistance in NSCLC To evalu…	Overall response rate Response evaluation criteria in solid tumors Safety and Tolerability	Efficacy > Clinical Response/Remission Efficacy > Clinical Response/Remission Safety/Toxicity > Safety/Tolerability	Primary Outcome Measures: Assessment of the efficacy of each treatment by evaluation of objective response rate [ Time Frame: 12 weeks ] [ Designated as safety issue: ] Endpoint based on Response Evaluation Criteria in Solid Tumours (RECIST 1.1) Objective response rate (ORR) Primary Objective: To obtain an assessment of the efficacy of each treatment by evaluation of objective response rate. PRIM…	Adverse Events Circulating Tumor Cells Clinical benefit rate Duration of overall response Overall survival Progression-free survival Response evaluation criteria in solid tumors Safety and Tolerability Serious Adverse Event Vital signs	Safety/Toxicity > Adverse Drug Reactions Efficacy > Clinical Response/Remission Efficacy > Clinical Response/Remission Efficacy > Clinical Response/Duration Efficacy > Survival Efficacy > Survival Efficacy > Clinical Response/Remission Safety/Toxicity > Safety/Tolerability Safety/Toxicity > Serious Adverse Events Safety/Toxicity > Serious Adverse Events	Secondary Outcome Measures : Disease control rate (DCR) using RECIST 1.1 assessment for the anti-tumour activity of each therapy. [ Time Frame: Through to study completion, up to 3.5 years. ] Assessment of the anti-tumour activity of each therapy. Best percentage change in tumour size using RECIST 1.1 assessment for the anti-tumour activity of each therapy [ Time Frame: Through to study completio…	2017-12-18	Actual	68.8	Anticipated	2023-09-11	Anticipated	12.1	Anticipated	2024-09-13	Actual	2026-09-11	Anticipated
309353	MB-201 NCT04702503 TrialTroveID-309353	A Phase Ib Study Evaluating the Safety and Efficacy of Topical Administration of WP1220, an Inhibitor of STAT3 Activation, in Adults With Stage I, II, or III Mycosis Fungoides (Cutaneous T-Cell Lymphoma, CTCL)	I	Completed	Oncology	Oncology: Lymphoma, Non-Hodgkin's	Cutaneous T-cell lymphoma (CTCL); Indolent; Peripheral T-cell lymphoma (PTCL); Second line; Stage I; Stage II; Stage III	Lymphoma, Large-Cell, Anaplastic; Lymphoma, Non-Hodgkin; Lymphoma, T-Cell, Cutaneous; Lymphoma, T-Cell, Peripheral	Trialtrove	Moleculin (Other Hospital/Academic/Medical Center)	Sponsor Collaborator	Industry, all other pharma Academic	United States	TX	Houston	77008	WP-1220	STAT transcription factor 3 inhibitor	signal transducer and activator of transcription 3	Anticancer, other; Antipsoriasis	Small molecule; Small molecule > Synthetic small molecule								To evaluate safety and efficacy of WP1220 in patients with cutaneous T-cell lymphoma. To demonstrate the safety and efficacy of WP1220 after topical treatment of MF. To evaluate the safety and efficacy topical administration of WP1220 in subjects with Stage I, II or III Mycosis Fungoides (CTCL)	Adverse Events Safety and Tolerability	Safety/Toxicity > Adverse Drug Reactions Safety/Toxicity > Safety/Tolerability	Primary Outcome Measures : Evaluation of the safety profile of WP1220 applied topically (adverse events) [ Time Frame: 12 weeks (3 28-day cycles) ] Safety will be evaluated by reported adverse events			Secondary Outcome Measures : Evaluation of WP1220 applied topically to index lesions via standard measurement scale [ Time Frame: 12 weeks ] Efficacy to be demonstrated through =50% improvement in standard assessments of lesions in comparison to baseline.	2019-03-19	Actual	3.42	Actual	2019-07-01	Actual	4.5	Actual	2019-11-15	Actual	2020-11-15	Actual	2020-02-18	Actual
304150	EudraCT Number: 2016-004135-21 FDO-LMA-2016-01 NCT03197714 TrialTroveID-304150	Phase Ib Clinical Trial of OPB-111077 in Patients With Relapsed or Refractory Acute Myeloid Leukaemia.	I	Completed	Oncology	Oncology: Leukemia, Acute Myelogenous	(N/A); Second line	Acute Myelocytic Leukemia; Leukemia; Leukemia, Myeloid; Leukemia, Myeloid, Acute	Trialtrove	(Other Hospital/Academic/Medical Center) Otsuka Holdings/Otsuka Pharmaceutical Vivia Biotech	Sponsor Collaborator Collaborator	Academic Industry, all other pharma Industry, diagnostics or device	Japan Spain		Chiyoda-ku Madrid	101-0048 28760	OPB-111077	STAT transcription factor 3 inhibitor; Immuno-oncology therapy	signal transducer and activator of transcription 3	Anticancer, other	Small molecule; Small molecule > Synthetic small molecule						GPT	Predisposing; Prognostic	To evaluate the best-tolerated doses of OPB-111077 in Acute Myeloid Leukaemia (AML) relapsed or refractory to chemotherapy. Dose Escalation Stage: To evaluate safety, tolerability, maximum tolerated dose of OPB-111077 Dose Expansion Stage: To evaluate the safety, efficacy and antitumor activity of OPB-111077 in AML relapsed or refractory to chemotherapy. To characterize the safety, tolerability a…	Adverse Events Dose-limiting toxicities Maximum tolerated dose	Safety/Toxicity > Adverse Drug Reactions Safety/Toxicity > Safety/Tolerability Safety/Toxicity > Safety/Tolerability	Primary Outcome Measures: Dose-limiting toxicity (DLT) of OPB-111077 in patients with in acute myeloid Leukemia. [ Time Frame: 28 days ] Any adverse event related to the study drug that occurred during the first cycle and considered relevant: Any Grade 3 or 4 non-hematologic toxicity Any unexpected non-tolerable grade II adverse event possibly related to the treatment regimen that requires delay …	Adverse Events Common Terminology Criteria for Adverse Events Complete Response with incomplete blood count recovery Complete response Overall response rate Overall survival Partial response Progression-free survival Safety and Tolerability Treatment Emergent Adverse Events	Safety/Toxicity > Adverse Drug Reactions Safety/Toxicity > Adverse Drug Reactions Efficacy > Clinical Response/Remission Efficacy > Clinical Response/Remission Efficacy > Clinical Response/Remission Efficacy > Survival Efficacy > Clinical Response/Remission Efficacy > Survival Safety/Toxicity > Safety/Tolerability Safety/Toxicity > Adverse Drug Reactions	Secondary Outcome Measures : Overall response rate. [ Time Frame: Up to 8 months ] Percentage of patients to reach complete remission (CR), morphologic complete remission with incomplete blood count recovery (Cri) or partial remission (PR) according to Cheson et al criteria. Overall response rate according to IC50 [ Time Frame: Up to 8 months ] Percentage of patients to reach overall response rat…	2017-09-07	Actual							2020-03-31	Actual	2020-03-31	Actual
304079	2016-0842 NCI-2018-03358 NCT03195699 SM_CP2016-0842 TrialTroveID-304079	Phase I Study of TTI-101, an Oral Inhibitor of Signal Transducer and Activator of Transcription (STAT) 3, in Patients with Advanced Cancers	I	Completed	Oncology	Oncology: Breast; Oncology: Colorectal; Oncology: Esophageal; Oncology: Gastric; Oncology: Head/Neck; Oncology: Liver; Oncology: Lung, Non-Small Cell; Oncology: Melanoma; Oncology: Ovarian; Oncology: Renal; Oncology: Soft Tissue Sarcoma; Oncology: Testicular; Oncology: Thyroid; Oncology: Unspecified Solid Tumor	Fourth line or greater; HER2 negative; Second line; Squamous Cell; Stage III; Stage IV; Third line; Triple receptor negative	Breast Neoplasms; Carcinoma, Hepatocellular; Carcinoma, Non-Small-Cell Lung; Carcinoma, Renal Cell; Colorectal Neoplasms; Esophageal Neoplasms; Fibrosarcoma; Head and Neck Neoplasms; Kidney Neoplasms; Leiomyosarcoma; Liposarcoma; Liver Cancer; Liver Neoplasms; Melanoma; Neoplasms; Neoplasms, Unknown Primary; Ovarian Cancer; Ovarian Neoplasms; Renal Cancer; Rhabdomyosarcoma; Sarcoma; Soft Tissue N…	Trialtrove	Tvardi Therapeutics MD Anderson Cancer Center, University of Texas	Sponsor Collaborator	Industry, all other pharma Academic	United States	TX	Sugar Land	77478	TTI-101, Tvardi Therapeutics	STAT transcription factor 3 inhibitor; Immuno-oncology therapy	signal transducer and activator of transcription 3	Anticancer, immunological; Anti-inflammatory; Musculoskeletal; Respiratory	Small molecule > Synthetic small molecule						ERBB2; GPT; PDCD1	Diagnostic; Predictive; Predisposing; Prognostic	To evaluate safety and determine whether an adequate dose can be administered to patients with cancer that will block STAT3 in their cancer, and determine whether treatment with TTI-101 leads to reduced growth of their cancer. To find the highest tolerable dose of TTI-101 that can be given to patients with advanced cancer. To evaluate TTI-101 as monotherapy in patients with advanced solid tumors …	Adverse Events Cmax Common Terminology Criteria for Adverse Events Dose-limiting toxicities Maximum tolerated dose Safety and Tolerability Tmax	Safety/Toxicity > Adverse Drug Reactions Pharmacokinetics/Pharmacodynamics > PK/PD Safety/Toxicity > Adverse Drug Reactions Safety/Toxicity > Safety/Tolerability Safety/Toxicity > Safety/Tolerability Safety/Toxicity > Safety/Tolerability Pharmacokinetics/Pharmacodynamics > PK/PD	Primary Outcome Measures : Maximum Tolerated Dose of TTI-101 [ Time Frame: 28 days ] To determine the maximum tolerated dose (MTD), dose-limiting toxicities, and tolerability of TTI-101 administered orally to patients with advanced breast cancer and other solid tumors. Dose-limiting toxicity is defined as a Grade 3 or above adverse event (using CTCAE v5.0) within the first treatment cycle (28-day…	Bioavailability Complete response Gene expression profiling Overall response rate Partial response Progressive disease rate Response evaluation criteria in solid tumors Stable Disease	Pharmacokinetics/Pharmacodynamics > PK/PD Efficacy > Clinical Response/Remission Efficacy > Major Molecular Response Efficacy > Clinical Response/Remission Efficacy > Clinical Response/Remission Efficacy > Clinical Response/Progression Efficacy > Clinical Response/Remission Efficacy > Clinical Response/Remission	Secondary Outcome Measures : Pharmacodynamics of TTI-101 in patients [ Time Frame: 18 months ] Levels of pY-STAT3 measured before and before and after receiving TTI-101 will be measured. Complete Response (CR) - Target Lesions [ Time Frame: 18 months ] Complete Response (CR): Disappearance of all target lesions. Any pathological lymph nodes (whether target or non-target) must have reduction in sh…	2017-11-15	Actual	59.11	Actual	2022-10-18	Actual					2024-06-24	Actual	2023-05-25	Actual
301948	2016/01181 MC04/08/16 NCT03158324 TrialTroveID-301948	Phase IIa Dose-Expansion and Biomarker Study of OPB-111077 in An Enriched Population of Treatment-Refractory Advanced Solid Tumors	II	Completed	Oncology	Oncology: Breast; Oncology: GIST; Oncology: Head/Neck; Oncology: Lung, Non-Small Cell; Oncology: Melanoma; Oncology: Thyroid; Oncology: Unspecified Solid Tumor	BRAF; EGFR; HER2 positive; Nasopharyngeal; Second line; Stage III; Stage IV	Breast Neoplasms; Carcinoma, Non-Small-Cell Lung; Gastrointestinal Stromal Tumors; Head and Neck Neoplasms; Melanoma; Nasopharyngeal Neoplasms; Neoplasms, Unknown Primary; Thyroid Neoplasms; Unspecified	Trialtrove	(Other Hospital/Academic/Medical Center) Otsuka Holdings/Otsuka Pharmaceutical	Sponsor Collaborator	Academic Industry, all other pharma	Japan		Chiyoda-ku	101-0048	OPB-111077	STAT transcription factor 3 inhibitor; Immuno-oncology therapy	signal transducer and activator of transcription 3	Anticancer, other	Small molecule; Small molecule > Synthetic small molecule						ALDH1A2; ALK; BRAF; CYP3A4; EGFR; EML4; ERBB2; PPARGC1A; RET; SIRT1; TFAM	Companion Diagnosis; Diagnostic; Predictive; Predisposing; Prognostic	To assess safety, effficacy, pharmacokinetics of OPB-111077 in patients with advanced, treatment refractory cancers who have biopsy-amenable lesions at study entry.	Overall response rate Partial response Response evaluation criteria in solid tumors	Efficacy > Clinical Response/Remission Efficacy > Clinical Response/Remission Efficacy > Clinical Response/Remission	Primary Outcome Measures: Objective response rates [ Time Frame: 3 years ] This will be calculated as the percentage of evaluable patients achieving complete and partial response with OPB-111077 treatment, according to the RECIST 1.1 criteria	Overall response rate Partial response Progression-free survival Response rate	Efficacy > Clinical Response/Remission Efficacy > Clinical Response/Remission Efficacy > Survival Efficacy > Clinical Response/Remission	Secondary Outcome Measures: Metabolic response rates [ Time Frame: 3 years ] This will be calculated as the percentage of evaluable patients achieving complete and partial metabolic response on 18F]-FDG PET/CT after 2 cycles of OPB-111077, as determined by the EORTC PET response criteria. Progression free survival [ Time Frame: 3 years ] This is defined as the time from the start of study treatme…	2017-05-22	Actual							2020-05-22	Anticipated	2020-11-30	Anticipated
300717	NCI-2017-01211 NCT03137758 PCUR101-001 TrialTroveID-300717	A Phase I Study of PCUR-101 in Combination With Androgen Suppression Therapy in the Treatment of Patients With Metastatic Castration-Resistant Prostate Cancer	I	Terminated	Oncology	Oncology: Prostate	First line; Hormone refractory; Stage IV	Prostatic Neoplasms	Trialtrove	Pellficure Pharmaceuticals	Sponsor	Industry, all other pharma	United States	CA		03327398	plumbagin (synthetic)	STAT transcription factor 3 inhibitor; Immuno-oncology therapy	signal transducer and activator of transcription 3	Anticancer, other	Small molecule > Synthetic small molecule; Unidentified	anti-androgen, unspecified	Androgen receptor antagonist		Anticancer, hormonal	Small molecule > Synthetic small molecule			To study of PCUR-101 in combination with androgen suppression therapy in the patients with metastatic CRPC. To determine the safety profile, maximum tolerated dose (MTD), recommended phase II dose, clinical activity, and pharmacokinetic (PK) parameters of PCUR-101.	Adverse Events Common Terminology Criteria for Adverse Events	Safety/Toxicity > Adverse Drug Reactions Safety/Toxicity > Adverse Drug Reactions	Primary Outcome Measures: Toxicities and Adverse Events [ Time Frame: 28 days ] determined by type and severity using the most recent version of the CTCAE criteria	Adverse Events Common Terminology Criteria for Adverse Events Response evaluation criteria in solid tumors	Safety/Toxicity > Adverse Drug Reactions Safety/Toxicity > Adverse Drug Reactions Efficacy > Clinical Response/Remission	Secondary Outcome Measures: Response [ Time Frame: up to 2 years ] a combination of the revised RECIST 1.1 criteria and the guidelines for Prostate Cancer Working Group 3 (PCWG3) Criteria Toxicities and adverse events [ Time Frame: up to 2 years ] determined by type and severity using the most recent version of the CTCAE criteria Other Outcome Measures: Measurement of Serum Cytoine IL-6 [ Time Fr…	2017-07-24	Actual							2019-04-03	Actual	2019-09-17	Actual	2019-05-15	Actual
300262	CTR20160681 KNDYY-201601 TrialTroveID-300262	A Phase I Clinical Study To Evaluate Pharmacokinetics Of Ursolic Acid Nano-Liposomes Injection.	I	Completed	Oncology	Oncology: Breast; Oncology: Colorectal; Oncology: Gastric; Oncology: Liver; Oncology: Lung, Non-Small Cell; Oncology: Pancreas	(N/A); Second line	Breast Neoplasms; Carcinoma, Hepatocellular; Carcinoma, Non-Small-Cell Lung; Colorectal Neoplasms; Liver Cancer; Liver Neoplasms; Pancreatic Cancer; Pancreatic Neoplasms; Stomach Carcinoma; Stomach Neoplasms	Trialtrove	Wuhan Li Yuanheng Medicine Technology Co.	Sponsor	Industry, generic	China				ursolic acid	STAT transcription factor 3 inhibitor		Anticancer, other	Small molecule > Synthetic small molecule								To evaluate safety and pharmacokinetic parameters of ursolic acid nano liposomes injection after contious administration To evaluate antitumor effect of ursolic acid nanoliposomes.	Cmax Plasma concentration Safety and Tolerability Tmax	Pharmacokinetics/Pharmacodynamics > PK/PD Pharmacokinetics/Pharmacodynamics > PK/PD Safety/Toxicity > Safety/Tolerability Pharmacokinetics/Pharmacodynamics > PK/PD	Primary Endpoint: Tmax, Cmax, t1 / 2, CL, Cav, steady-state plasma concentration-area under the curve of time (AUCss) Evaluation time: The first cycle of medication and medication within 24 hours after the end End point: Effectiveness + safety	Safety and Tolerability	Safety/Toxicity > Safety/Tolerability	Secondary end point: Preliminary observation of the anti-tumor effect of ursolic acid nano-liposomes for injection Evaluation Time: 7 days after the end of the first cycle, 7 days after the end of the second cycle, 7 days after the end of the third cycle, and 7 days after the end of the fourth cycle End index selection Validity indicator + safety indicator	2017-02-27	Actual							2019-02-01	Actual
297704	ISEE_2015_SH003 NCT03081819 TrialTroveID-297704	A Phase I Study of SH003 for Evaluate Safe Dose Range in Patients With Solid Cancer	I	Completed	Oncology	Oncology: Bile Duct (Cholangiocarcinoma); Oncology: Colorectal; Oncology: Gastric; Oncology: Lung, Non-Small Cell	Second line; Stage III; Stage IV	Bile Duct Neoplasms; Carcinoma, Non-Small-Cell Lung; Cholangiocarcinoma; Colorectal Neoplasms; Stomach Carcinoma; Stomach Neoplasms; Unspecified	Trialtrove	(Other Hospital/Academic/Medical Center)	Sponsor	Academic					SH003	Vascular endothelial growth factor receptor 2 antagonist; Angiogenesis inhibitor; STAT transcription factor 3 inhibitor		Nutritional supplement; Anticancer, other	Small molecule > Synthetic small molecule						GPT	Predisposing; Prognostic	To evaluate safe dose range in patients with solid cancer. Toxicity will be evaluated using common terminology criteria for adverse events (CTCAE). To determine the maximum tolerated dose of SH003 in patients with solid cancers.	Adverse Events Common Terminology Criteria for Adverse Events	Safety/Toxicity > Adverse Drug Reactions Safety/Toxicity > Adverse Drug Reactions	Primary Outcome Measures: Adverse events [ Time Frame: 3 weeks ] Grade 3-4 adverse event using CTCAE v4.03	Adverse Events Common Terminology Criteria for Adverse Events	Safety/Toxicity > Adverse Drug Reactions Safety/Toxicity > Adverse Drug Reactions	Secondary outcome measurements include the AEs, regardless of grade, throughout the study period as measured by the NCI CTCAE V.4.03 as well as changes in tumour size as assessed by CT imaging.	2017-03-29	Actual							2019-04-16	Actual	2019-07-25	Actual	2020-03-18	Actual
296521	16C.773 JT 10092 NCI-2017-00137 NCT03063944 TrialTroveID-296521	Phase I Trial of OPB-111077 in Combination With Decitabine and Venetoclax for the Treatment of AML Refractory to or Ineligible for Intensive Chemotherapy	I	Completed	Oncology	Oncology: Leukemia, Acute Myelogenous	First line; Maintenance/Consolidation; Poor-risk; Second line; Untreated	Acute Myelocytic Leukemia; Leukemia; Leukemia, Myeloid; Leukemia, Myeloid, Acute	Trialtrove	Kimmel Cancer Center-Thomas Jefferson University - Philadelphia, PA Otsuka Holdings/Otsuka Pharmaceutical/Otsuka America Pharmaceutical	Sponsor Collaborator	Academic Industry, all other pharma	Japan		Chiyoda-ku	101-0048	OPB-111077	STAT transcription factor 3 inhibitor; Immuno-oncology therapy	signal transducer and activator of transcription 3	Anticancer, other	Small molecule; Small molecule > Synthetic small molecule	decitabine (IV) venetoclax	DNA methylase inhibitor; DNA methyltransferase 1 inhibitor Bcl2 inhibitor; Apoptosis stimulant	DNA methyltransferase 1 BCL2 apoptosis regulator	Anticancer, antimetabolite; Radio/chemosensitizer; Antisickling Anticancer, other; Immunosuppressant	Small molecule; Small molecule > Synthetic small molecule Small molecule > Synthetic small molecule	EPO; GPT	Diagnostic; Predictive; Predisposing; Prognostic	To study the side effects and best dose of STAT inhibitor OPB-111077 when given together with decitabine in treating patients with acute myeloid leukemia that does not respond to treatment or is newly diagnosed and ineligible for intensive chemotherapy.	Adverse Events Dose-limiting toxicities Maximum tolerated dose NCI-CTC scale Safety and Tolerability	Safety/Toxicity > Adverse Drug Reactions Safety/Toxicity > Safety/Tolerability Safety/Toxicity > Safety/Tolerability Safety/Toxicity > Side Effects Safety/Toxicity > Safety/Tolerability	Primary Outcome Measures: Incidence of grade 4, non-hematologic dose limiting toxicities assessed by National Cancer Institute Common Toxicity Criteria for Adverse Events version 5.0 [ Time Frame: Up to 2 years ] Data analysis will be descriptive. All estimates of dose-specific rates (e.g., response and toxicity) will be presented with corresponding confidence intervals using the exact method. Th…	Complete response Metabolomic profile	Efficacy > Clinical Response/Remission Efficacy > Clinical Response	SECONDARY OBJECTIVES: I. To describe any preliminary efficacy of OPB-111077 in combination with decitabine and venetoclax in patients with acute myeloid leukemia (AML). II. To measure adenosine triphosphate (ATP) generation and perform metabolomics in patients with AML who are receiving OPB-111077, decitabine, and venetoclax. III. To assess apoptosis and proliferation assays in patients with AML …	2017-03-17	Actual	58.65	Actual	2022-02-04	Actual	23.44	Actual	2024-01-18	Actual	2024-03-04	Actual
294450	MOH_2022-05-19_010591 NCI-2021-03251 NCT04474470 TrialTroveID-294450 TYR-219-01	A Phase I/II Study with Open-Label, Dose Escalation Phase Followed by Single-Arm Expansion At the Maximum Tolerated Dose to Assess the Safety, Tolerability, Pharmacokinetics, Pharmacodynamics and Efficacy of NT219 Injection Alone and in Combination with ERBITUX® (Cetuximab) in Adults with Advanced Solid Tumors and Head and Neck Cancer;A Study to Evaluate NT219 Alone and in Combination with ERBITU…	I/II	Completed	Oncology	Oncology: Appendiceal; Oncology: Breast; Oncology: Colorectal; Oncology: Esophageal; Oncology: Gastric; Oncology: Head/Neck; Oncology: Mesothelioma; Oncology: Pancreas; Oncology: Thyroid	Fourth line or greater; Metastatic; Papillary; PD-1 Refractory; PD-L1 Refractory; Second line; Squamous Cell; Stage III; Stage IV; Third line	Appendiceal Neoplasms; Breast Neoplasms; Colorectal Neoplasms; Esophageal Cancer; Esophageal Neoplasms; Head and Neck Neoplasms; Mesothelioma; Neoplasms; Neoplasms, Unknown Primary; Pancreatic Cancer; Pancreatic Neoplasms; Squamous Cell Carcinoma of Head and Neck; Stomach Carcinoma; Stomach Neoplasms; Thyroid Neoplasms	Trialtrove	Purple Biotech {Kitov Pharma}	Sponsor	Industry, all other pharma	Israel		Rehovot	7670104	NT-219	Insulin-like growth factor 1 antagonist; STAT transcription factor 3 inhibitor; Insulin receptor substrate 1 inhibitor; Insulin receptor substrate inhibitor; Immuno-oncology therapy	insulin like growth factor 1 receptor; insulin receptor substrate 1; insulin receptor substrate 2; signal transducer and activator of transcription 3	Anticancer, immunological; Antiparkinsonian; Cognition enhancer	Small molecule > Synthetic small molecule	cetuximab	EGFR antagonist	epidermal growth factor receptor	Anticancer, immunological	Biological > Protein > Antibody > Chimaeric monoclonal antibody; Biological > Protein > Antibody > Monoclonal antibody, other	albumin; ALCAM; ALDH7A1; BRAF; CD4; CD44; EGFR; GZMB; IL2; KRAS; NANOG; PDCD1; PMCH; POU5F1; SLC22A3; SOX2; TPO	Companion Diagnosis; Diagnostic; Predictive; Predisposing; Prognostic	To evaluate NT219 as monotherapy treatment of advanced solid tumors and in combination with cetuximab for treatment of recurrent or metastatic solid tumors and SCCHN whose cancer has not responded or has become resistant to early-line immuno-oncology or chemotherapy treatments. To assess the safety, tolerability, pharmacokinetics, pharmacodynamics, and efficacy of NT219 alone and in combination w…	Maximum tolerated dose Overall response rate Plasma pharmacokinetics Safety and Tolerability Treatment Emergent Adverse Events	Safety/Toxicity > Safety/Tolerability Efficacy > Clinical Response/Remission Pharmacokinetics/Pharmacodynamics > PK/PD Safety/Toxicity > Safety/Tolerability Safety/Toxicity > Adverse Drug Reactions	Primary endpoint: Evaluate the safety, pharmacokinetics and to determine the MTD Primary objectives: To assess plasma pharmacokinetics, safety, tolerability and maximum tolerated dose of NT219 as a single agent, and in combination with cetuximab. Primary objectives: To evaluate safety, assess pharmacokinetics, identify the appropriate dose to be studied in the Phase 2 portion, and establish preli…	Area under the curve score Clinical benefit rate Cmax Duration of overall response Elimination half-life Overall response rate Overall survival Plasma concentration Progression-free survival Time to progression Time to response Volume of distribution	Pharmacokinetics/Pharmacodynamics > PK/PD Efficacy > Clinical Response/Remission Pharmacokinetics/Pharmacodynamics > PK/PD Efficacy > Clinical Response/Duration Pharmacokinetics/Pharmacodynamics > PK/PD Efficacy > Clinical Response/Remission Efficacy > Survival Pharmacokinetics/Pharmacodynamics > PK/PD Efficacy > Survival Efficacy > Disease Progression Efficacy > Disease Progression Pharmacokinet…	Secondary endpoint: Obtain preliminary efficacy data Secondary objectives: To assess pharmacokinetics and efficacy of different dose levels of NT219, alone and in combination with cetuximab. Secondary Outcome Measures : Area under the plasma concentration curve [AUC] [ Time Frame: Up to 45 days after first study drug administration ] Area under the plasma concentration curve [AUC] of NT219 Maximu…	2020-09-03	Actual	41.22	Actual	2024-02-09	Actual	2.93	Actual	2024-05-08	Actual	2024-05-08	Actual
292565	20171054 CanStem111P CANSTEM111P CTR20170651 EudraCT Number: 2016-004359-57 NCI-2017-00144 NCT02993731 NL60833.018.17 PSCI-16-151 TrialTroveID-292565	A Phase III Study of BBI-608 Plus Nab-Paclitaxel With Gemcitabine in Adult Patients With Metastatic Pancreatic Adenocarcinoma	III	Terminated	Oncology	Oncology: Pancreas	First line; Stage III; Stage IV	Adenocarcinoma; Carcinoma, Pancreatic Ductal; Pancreatic Cancer; Pancreatic Neoplasms	Trialtrove	Sumitomo Dainippon Pharma {Dainippon Sumitomo}/Sumitomo Dainippon Pharma Oncology {Boston Biomedical}	Sponsor	Industry, all other pharma	Japan		Chuo-ku	541-0045	napabucasin	STAT transcription factor 3 inhibitor; Transcription factor inhibitor; Apoptosis stimulant; Wnt pathway inhibitor; Immuno-oncology therapy	signal transducer and activator of transcription 3	Anticancer, immunological	Small molecule; Small molecule > Synthetic small molecule	gemcitabine hydrochloride nab-paclitaxel (IV) nab-paclitaxel	DNA synthesis inhibitor; Thymidylate synthase inhibitor; DNA repair enzyme inhibitor; Cell cycle inhibitor Beta tubulin inhibitor; Microtubule stimulant; Taxane Beta tubulin inhibitor; Microtubule stimulant; Taxane	checkpoint kinase 1 tubulin beta class I tubulin beta class I	Antiviral, other; Anticancer, antimetabolite Anticancer, other; Cardiovascular Anticancer, other; Cardiovascular	Small molecule; Small molecule > Synthetic small molecule; Unidentified Reformulation > Optimized reformulation > Nanoparticle optimized; Small molecule > Synthetic small molecule Reformulation > Optimized reformulation > Nanoparticle optimized; Small molecule > Synthetic small molecule	ACKR2; albumin; ATP6V0A1; BATF2; GNAS; POLR3K	Diagnostic; Predictive; Predisposing; Prognostic	To evaluate the effect of napabucasin plus weekly nab-paclitaxel with gemcitabine versus weekly nab-paclitaxel with gemcitabine for adult patients with Metastatic Pancreatic Ductal Adenocarcinoma. To see how well an investigational drug (called BBI-608) works when it is given in combination with a standard anticancer treatment for people with advanced pancreatic cancer. In addition, blood and tum…	Overall survival	Efficacy > Survival	Primary Outcome Measures : Overall Survival [ Time Frame: From 4 weeks after the patient has been off study therapy, every 4 weeks thereafter for 6 months, then every 3 months thereafter until death, the study closes or 3 years since treatment discontinuation. ] To assess the effect of napabucasin plus weekly nab-paclitaxel with gemcitabine versus weekly nab-paclitaxel with gemcitabine on the Ove…	Adverse Events Clinical benefit rate Common Terminology Criteria for Adverse Events Complete response NCI-CTC scale Overall response rate Overall survival Partial response Progression-free survival Quality of Life Response evaluation criteria in solid tumors Response rate Safety and Tolerability Stable Disease	Safety/Toxicity > Adverse Drug Reactions Efficacy > Clinical Response/Remission Safety/Toxicity > Adverse Drug Reactions Efficacy > Clinical Response/Remission Safety/Toxicity > Side Effects Efficacy > Clinical Response/Remission Efficacy > Survival Efficacy > Clinical Response/Remission Efficacy > Survival HEOR > Health-Related Quality Of Life Efficacy > Clinical Response/Remission Efficacy > Cl…	Secondary Outcome Measures : Progression Free Survival [ Time Frame: From date of randomization, every 8 weeks, until the date of first documented objective disease progression, up to 36 months ] To assess the effect of napabucasin plus weekly nab-paclitaxel with gemcitabine versus weekly nab-paclitaxel with gemcitabine on the Progression Free Survival (PFS) of patients with metastatic pancreatic…	2016-12-12	Actual	26.32	Actual	2019-02-21	Actual	4.3	Actual	2019-07-02	Actual	2020-03-31	Actual	2021-04-16	Actual
291921	2016-0108 NCI-2018-01296 NCT02983578 TrialTroveID-291921	Phase II Clinical Trial Evaluating Intravenous AZD9150 (Antisense STAT3) with MEDI4736 (Anti-PD-L1) in Patients with Advanced Pancreatic, Non-Small Cell Lung Cancer, and Mismatch Repair Deficient Colorectal Cancer	II	Closed	Oncology	Oncology: Colorectal; Oncology: Lung, Non-Small Cell; Oncology: Pancreas	MSI-H/dMMR; Second line; Stage III; Stage IV	Carcinoma; Carcinoma, Non-Small-Cell Lung; Colorectal Neoplasms; Lung Neoplasms; Pancreatic Cancer; Pancreatic Neoplasms	Trialtrove	MD Anderson Cancer Center, University of Texas AstraZeneca National Institutes of Health/National Cancer Institute	Sponsor Collaborator Collaborator	Academic Industry, Top 20 Pharma Government	United Kingdom		Cambridge	CB2 0AA	danvatirsen durvalumab	STAT transcription factor 3 inhibitor PD-L1 antagonist; Immuno-oncology therapy; Immune checkpoint inhibitor	signal transducer and activator of transcription 3 CD274 molecule	Anticancer, other Anticancer, immunological	Biological > Nucleic acid > Nucleic acid, vector type; Small molecule > Synthetic small molecule > Synthetic nucleic acid > Antisense therapy Biological > Protein > Antibody > Human monoclonal antibody; Biological > Protein > Antibody > Monoclonal antibody, other						CD4; CD8A; CTLA4; GPT	Diagnostic; Predictive; Predisposing; Prognostic	To learn if AZD9150 given in combination with MEDI4736 (durvalumab) can help to control advanced pancreatic, lung, or colorectal cancer. To study how well danvatirsen and durvalumab work in treating patients with pancreatic cancer, non-small cell lung cancer and mismatch repair deficient colorectal cancer that has spread to other places in the body and does not respond to treatment.	Adverse Events Circulating Tumor Cells Clinical benefit rate Common Terminology Criteria for Adverse Events Serious Adverse Event Treatment Emergent Adverse Events Vital signs	Safety/Toxicity > Adverse Drug Reactions Efficacy > Clinical Response/Remission Efficacy > Clinical Response/Remission Safety/Toxicity > Adverse Drug Reactions Safety/Toxicity > Serious Adverse Events Safety/Toxicity > Adverse Drug Reactions Safety/Toxicity > Serious Adverse Events	Primary Outcome Measures : Incidence of adverse events (AEs), serious AEs [ Time Frame: Up to 4 years ] Physiological parameters (Laboratory evaluations) [ Time Frame: Up to 4 years ] Blood samples for routine coagulation assessments will be obtained at screening and once during week 4 of cycle 1. Incidence of treatment-emergent AEs (TEAEs), SAEs and death(s) [ Time Frame: Up to 4 years ] Will be…	Circulating Tumor Cells Complete response Dose-limiting toxicities Duration of overall response Overall response rate - duration Overall response rate Overall survival Partial response Progression-free survival Progressive disease rate Response evaluation criteria in solid tumors Stable Disease	Efficacy > Clinical Response/Remission Efficacy > Clinical Response/Remission Safety/Toxicity > Safety/Tolerability Efficacy > Clinical Response/Duration Efficacy > Clinical Response/Remission Efficacy > Clinical Response/Remission Efficacy > Survival Efficacy > Clinical Response/Remission Efficacy > Survival Efficacy > Clinical Response/Progression Efficacy > Clinical Response/Remission Efficacy…	Secondary Outcome Measures : Disease control [ Time Frame: At 4 months ] Will be defined as a compete response (CR), partial response (PR) or stable disease (SD), according to Response Evaluation Criteria in Solid Tumors (RECIST) version 1.1 criteria. Objective response [ Time Frame: Up to 4 years ] Will be defined as a CR or PR according to RECIST version 1.1. Duration of response according to R…	2017-03-02	Actual	40.61	Actual	2020-07-20	Actual	61.37	Anticipated	2025-08-30	Anticipated	2025-08-30	Anticipated
289185	SCOOP BM study TrialTroveID-289185 UMIN000024500	Evaluation of The Immune-Profiling for Patients Participating in Phase Ib/II Study of BBI608 in Combination with Pembrolizumab and The Relationship Between the Immune-Profiling and Efficacy Using Paired Biopsies and Peripheral Blood	I/II	Terminated	Oncology	Oncology: Colorectal	Line of therapy N/A; Stage IV	Colorectal Neoplasms	Trialtrove	(Other government agency) National Cancer Center Japan/National Cancer Center Hospital East {National Cancer Center Hospital - Tokyo, Japan} Sumitomo Dainippon Pharma {Dainippon Sumitomo}	Sponsor Sponsor Sponsor	Government Academic Industry, all other pharma	Japan		Chuo-ku	541-0045	napabucasin	STAT transcription factor 3 inhibitor; Transcription factor inhibitor; Apoptosis stimulant; Wnt pathway inhibitor; Immuno-oncology therapy	signal transducer and activator of transcription 3	Anticancer, immunological	Small molecule; Small molecule > Synthetic small molecule	pembrolizumab	PD-1 antagonist; Immuno-oncology therapy; Immune checkpoint inhibitor	programmed cell death 1	Anticancer, immunological	Biological > Protein > Antibody > Humanized monoclonal antibody			To evaluate the immune-profiling for patients participating in phase Ib/II study of BBI608 in combination with pembrolizumab and the relationship between the immune-profiling and efficacy using paired biopsies and peripheral blood.			Primary outcome: Evaluation of the immune-profiling.				2016-10-01	Actual							2021-03-05	Actual
286339	TrialTroveID-286339	A Phase III Clinical Trial Of GLG-801 In Patients with Chronic Lymphocytic Leukemia (CLL)	III	Terminated	Oncology	Oncology: Leukemia, Chronic Lymphocytic	(N/A); Line of therapy N/A	Chronic Lymphocytic Leukemia; Leukemia, Lymphocytic, Chronic, B-Cell	Trialtrove	GLG Pharma	Sponsor	Industry, all other pharma	United States	FL	Jupiter	33458	GLG-801	STAT transcription factor 3 inhibitor	signal transducer and activator of transcription 3	Anticancer, other; Urological	Reformulation > Other reformulation; Small molecule > Synthetic small molecule								To evaluate GLG-801 in chronic lymphocytic leukemia patients							2017-12-01	Anticipated
286245	TrialTroveID-286245	A Phase I/II Clinical Trial Of GLG-302 In Triple Negative Breast Cancer Patients	I/II	Terminated	Oncology	Oncology: Breast	(N/A); HER2 negative; Line of therapy N/A; Triple receptor negative	Breast Neoplasms	Trialtrove	GLG Pharma	Sponsor	Industry, all other pharma	United States	FL	Jupiter	33458	GLG-302	STAT transcription factor 3 inhibitor	signal transducer and activator of transcription 3	Anticancer, other	Small molecule > Synthetic small molecule	undisclosed - chemotherapy	Unidentified pharmacological activity		Anticancer, other	Small molecule > Synthetic small molecule	ERBB2	Diagnostic; Predictive; Predisposing; Prognostic	To evaluate GLG-302 in triple negative breast cancer patients							2018-12-01	Anticipated
283599	EPOC1503 NCT02851004 SCOOP study TrialTroveID-283599 UMIN000023149	A Phase Ib/II Study of BBI608 in Combination With Pembrolizumab in Patients With Metastatic Colorectal Cancer	I/II	Terminated	Oncology	Oncology: Colorectal; Oncology: Gastric	KRAS; MSI-H/dMMR; MSS/pMMR; Second line; Stage IV	Colorectal Neoplasms; Stomach Carcinoma; Stomach Neoplasms	Trialtrove	National Cancer Center Japan/National Cancer Center Hospital East {National Cancer Center Hospital - Tokyo, Japan} Sumitomo Dainippon Pharma {Dainippon Sumitomo}	Sponsor Collaborator	Academic Industry, all other pharma	Japan		Chuo-ku	541-0045	napabucasin	STAT transcription factor 3 inhibitor; Transcription factor inhibitor; Apoptosis stimulant; Wnt pathway inhibitor; Immuno-oncology therapy	signal transducer and activator of transcription 3	Anticancer, immunological	Small molecule; Small molecule > Synthetic small molecule	pembrolizumab	PD-1 antagonist; Immuno-oncology therapy; Immune checkpoint inhibitor	programmed cell death 1	Anticancer, immunological	Biological > Protein > Antibody > Humanized monoclonal antibody	CD8A; IDO1; KRAS	Companion Diagnosis; Diagnostic; Predictive; Predisposing; Prognostic	To exploratively evaluate the efficacy and safety of BBI608 in combination with pembrolizumab in patients with metastatic colorectal cancer (CRC) not responded to or intolerant of standard chemotherapy. To investigate efficacy and safety for the combination of BBI608 (napabucasin), which blocks phosphorylated STAT3 and downregulates IDO1 and PD-L1, with P, in pts with mCRC [Phase1b] To evaluate t…	Immune-related response evaluation criteria in solid tumors Overall response rate Response evaluation criteria in solid tumors	Efficacy > Clinical Response/Remission Efficacy > Clinical Response/Remission Efficacy > Clinical Response/Remission	Primary Outcome Measures: irORR [ Time Frame: 2 years ] Immune-related objective response rate determined by their Response Evaluation Criteria In Solid Tumors (RESIST): for the Phase II part ORR [ Time Frame: 1 year ] Objective response rate determined by RECIST version 1.1: for additional cohort to the Phase II part Primary endpoint was immune-related objective response rate (irORR), according …	Adverse Events Area under the curve score Clinical benefit rate Cmax Immune-related response evaluation criteria in solid tumors Overall response rate Overall survival Plasma concentration Progression-free survival Response evaluation criteria in solid tumors Safety and Tolerability Treatment Emergent Adverse Events	Safety/Toxicity > Adverse Drug Reactions Pharmacokinetics/Pharmacodynamics > PK/PD Efficacy > Clinical Response/Remission Pharmacokinetics/Pharmacodynamics > PK/PD Efficacy > Clinical Response/Remission Efficacy > Clinical Response/Remission Efficacy > Survival Pharmacokinetics/Pharmacodynamics > PK/PD Efficacy > Survival Efficacy > Clinical Response/Remission Safety/Toxicity > Safety/Tolerabilit…	Secondary Outcome Measures: irPFS [ Time Frame: 12 weeks ] Immune-related progression free survival rate at week 12 determined by the irRECIST ORR [ Time Frame: 2 years ] Objective response rate determined by RECIST version 1.1: for the Phase II part irORR [ Time Frame: 1 year ] Immune-related objective response rate determined by their Response Evaluation Criteria In Solid Tumors (RESIST): for a…	2016-10-31	Actual	20.5	Actual	2018-07-17	Actual	18.6	Actual	2020-02-03	Actual	2021-08-23	Actual
281886	CanStem43L EudraCT Number: 2016-002718-32 NCI-2016-01817 NCT02826161 TrialTroveID-281886	A Phase III Randomized, Open-Label Clinical Trial of BBI-608 Plus Weekly Paclitaxel Versus Weekly Paclitaxel Alone in Patients With Advanced, Previously Treated, Non-Squamous Non-Small Cell Lung Cancer	III	Terminated	Oncology	Oncology: Lung, Non-Small Cell	Adenocarcinoma; ALK; EGFR; Large Cell; PD-1 Refractory; PD-L1 Refractory; Second line; Stage III; Stage IV	Carcinoma, Non-Small-Cell Lung	Trialtrove	Sumitomo Dainippon Pharma {Dainippon Sumitomo}/Sumitomo Dainippon Pharma Oncology {Boston Biomedical}	Sponsor	Industry, all other pharma	Japan		Chuo-ku	541-0045	napabucasin	STAT transcription factor 3 inhibitor; Transcription factor inhibitor; Apoptosis stimulant; Wnt pathway inhibitor; Immuno-oncology therapy	signal transducer and activator of transcription 3	Anticancer, immunological	Small molecule; Small molecule > Synthetic small molecule	paclitaxel	Beta tubulin inhibitor; Microtubule stimulant; Taxane; Tubulin polymerization inhibitor	epidermal growth factor receptor; erb-b2 receptor tyrosine kinase 2; tubulin beta class I	Anticancer, other	Biological > Protein > Antibody > Monoclonal antibody, other; Natural product > Plant; Small molecule	albumin; ALK; ARHGEF2; CKAP4; EGFR; GPT; IL9; LANCL1; PDCD1; PSMD7; ROS1; RPE65; RPSA; TP63; UVRAG	Companion Diagnosis; Diagnostic; Predictive; Predisposing; Prognostic	To evaluate the effect of napabucasin plus weekly paclitaxel versus weekly paclitaxel on the Overall Survival of patients with previously treated advanced, non-squamous non-small cell lung cancer.	Overall survival	Efficacy > Survival	Primary Outcome Measures : Overall Survival [ Time Frame: 36 months ] To assess the effect of napabucasin plus weekly paclitaxel versus weekly paclitaxel on the Overall Survival of patients with previously treated advanced, non-squamous non-small cell lung cancer. Main objective of the trial To compare overall survival in patients with previously treated metastatic non-squamous non-small cell lun…	Adverse Events Clinical benefit rate Common Terminology Criteria for Adverse Events Complete response NCI-CTC scale Overall survival Partial response Progression-free survival Quality of Life Response evaluation criteria in solid tumors Safety and Tolerability Stable Disease	Safety/Toxicity > Adverse Drug Reactions Efficacy > Clinical Response/Remission Safety/Toxicity > Adverse Drug Reactions Efficacy > Clinical Response/Remission Safety/Toxicity > Side Effects Efficacy > Survival Efficacy > Clinical Response/Remission Efficacy > Survival HEOR > Health-Related Quality Of Life Efficacy > Clinical Response/Remission Safety/Toxicity > Safety/Tolerability Efficacy > Cli…	Secondary Outcome Measures : Overall Survival in Biomarker Positive Patients [ Time Frame: 36 months ] To assess the effect of napabucasin plus weekly paclitaxel versus weekly paclitaxel on the Overall Survival of patients with previously treated advanced, non-squamous non-small cell lung cancer in biomarker positive patients. This biomarker-positive sub-population is defined as those patients wi…	2016-11-01	Actual							2017-04-24	Actual	2017-04-24	Actual	2021-06-15	Actual
278812	ACT001-AU-001 ACTRN12616000228482 TrialTroveID-278812	A Phase 1 Dose-escalation Study to Evaluate the Safety, Tolerability and Pharmacokinetics of ACT001 in Patients with Advanced Solid Tumors	I	Completed	Oncology	Oncology: CNS, Astrocytoma; Oncology: CNS, Brain Stem Glioma; Oncology: CNS, Glioblastoma; Oncology: Colorectal; Oncology: Lung, Non-Small Cell; Oncology: Mesothelioma	(N/A); DIPG; Grade 3; Second line; Stage III; Stage IV; Unresectable	Astrocytoma�; Carcinoma, Non-Small-Cell Lung; Colorectal Neoplasms; Diffuse Intrinsic Pontine Glioma; Glioblastoma; Glioma; Mesothelioma; Neoplasms, Mesothelial	Trialtrove	Tianjin Accendatech Technology Co./Accendatech AU Pty	Sponsor	Industry, all other pharma	China		Tianjin		ACT-001	Pyruvate kinase (muscle) stimulant; STAT transcription factor 3 inhibitor; Transcription factor NF-kappaB inhibitor	inhibitor of nuclear factor kappa B kinase subunit beta; pyruvate kinase M1/2; signal transducer and activator of transcription 3	Anticancer, other; Respiratory; Ophthalmological, other	Small molecule; Small molecule > Synthetic small molecule						CCNO; CD4	Diagnostic; Predictive; Predisposing; Prognostic	To evaluate the safety of ACT001 which has not yet been tested in humans and to measure the amount of drug in the blood to evaluate the way the body processes the drug and the way the drug acts on the growth of tumours in cancer patients. To find the best dose for further testing of ACT001 in cancer patients. Gliomas were imaged with MRI every 8 weeks and responses assessed using RANO criteria. T…	Adverse Events Cardiac Telemetry Common Terminology Criteria for Adverse Events Dose-limiting toxicities Maximum tolerated dose Nausea Neutropenia Safety and Tolerability Vital signs Vomiting	Safety/Toxicity > Adverse Drug Reactions Safety/Toxicity > Cardiac Measures/Events Safety/Toxicity > Adverse Drug Reactions Safety/Toxicity > Safety/Tolerability Safety/Toxicity > Safety/Tolerability Safety/Toxicity > Adverse Drug Reactions Safety/Toxicity > Adverse Drug Reactions Safety/Toxicity > Safety/Tolerability Safety/Toxicity > Serious Adverse Events Safety/Toxicity > Adverse Drug Reactio…	Primary outcome: To determine the safety and tolerability of ACT001 given orally to patients with advanced cancer. The safety and tolerability of ACT001 will be evaluated based on descriptive statistics (n, arithmetic mean, standard deviation (SD), median, lower and upper quartiles, minimum and maximum values) and by listings of adverse events occurrence rate, their relationship with the study dr…	Area under the curve score Cmax Cmin Concentration at steady state Drug clearance Elimination half-life Magnetic Resonance Imaging Plasma concentration Tmax Volume of distribution	Pharmacokinetics/Pharmacodynamics > PK/PD Pharmacokinetics/Pharmacodynamics > PK/PD Pharmacokinetics/Pharmacodynamics > PK/PD Pharmacokinetics/Pharmacodynamics > PK/PD Pharmacokinetics/Pharmacodynamics > PK/PD Pharmacokinetics/Pharmacodynamics > PK/PD Efficacy > Imaging Pharmacokinetics/Pharmacodynamics > PK/PD Pharmacokinetics/Pharmacodynamics > PK/PD Pharmacokinetics/Pharmacodynamics > PK/PD	Secondary outcome: To characterize the pharmacokinetics (PK) of ACT001 and its main metabolite MCL after single and multiple doses. For the Single Dose part, based on the individual plasma concentrations and using noncompartmental analysis methods, the following PK parameters for ACT001 and its main metabolites (MCL) will, at a minimum, be determined for the single-dose part: Area under the plasm…	2016-09-19	Actual											2021-05-19	Actual
278545	CTR20140395 TrialTroveID-278545 UAL20130501	Phase I Clinical Study To Evaluate The Efficacy Of Ursolic Acid Nano-Liposomes Injection	I	Completed	Oncology	Oncology: Colorectal; Oncology: Gastric; Oncology: Liver	Second line; Stage III; Stage IV	Carcinoma, Hepatocellular; Colorectal Neoplasms; Liver Cancer; Liver Neoplasms; Stomach Carcinoma; Stomach Neoplasms	Trialtrove	Wuhan Li Yuanheng Medicine Technology Co.	Sponsor	Industry, generic	China				ursolic acid	STAT transcription factor 3 inhibitor		Anticancer, other	Small molecule > Synthetic small molecule						GPT	Predisposing; Prognostic	To evaluate safety of ursolic acid nanoliposome injection in patients with advanced hepatocellular carcinoma, gastric cancer, colon rectal cancer. To evaluate curative effect, drug usage, dosage, period of treatment and recommended dose for Phase II of ursolic acid nanoliposome injection in patients with advanced hepatocellular carcinoma, gastric cancer, colon rectal cancer.	Overall response rate Safety and Tolerability	Efficacy > Clinical Response/Remission Safety/Toxicity > Safety/Tolerability	Primary endpoint: Index: The overall objective tumor response rate Evaluation time: Endpoint: Effectiveness Indicator + safety index	Clinical benefit rate Progression-free survival Quality of Life Safety and Tolerability	Efficacy > Clinical Response/Remission Efficacy > Survival HEOR > Health-Related Quality Of Life Safety/Toxicity > Safety/Tolerability	Secondary endpoints: Index: Quality of life Pain improvement Tumor markers Evaluation time: Every two cycles Endpoint: Effectiveness Indicators Index: Progression-free survival Disease control rate Evaluation time: Every two cycles Endpoint: Effectiveness Indicator + safety index	2015-01-22	Actual
277319	JapicCTI-132152 TrialTroveID-277319	A Phase I Clinical Study of BBI608 in Adult Patients with Advanced Solid Tumors	I	Completed	Oncology	Oncology: Unspecified Solid Tumor	Line of therapy N/A; Stage III; Stage IV	Neoplasms, Unknown Primary	Trialtrove	Sumitomo Dainippon Pharma {Dainippon Sumitomo {Dainippon Pharmaceutical}}	Sponsor	Industry, all other pharma	Japan		Chuo-ku	541-0045	napabucasin	STAT transcription factor 3 inhibitor; Transcription factor inhibitor; Apoptosis stimulant; Wnt pathway inhibitor; Immuno-oncology therapy	signal transducer and activator of transcription 3	Anticancer, immunological	Small molecule; Small molecule > Synthetic small molecule								To study the maximum tolerated dose, dose limiting toxicities and pharmacokinetic profiles in Japanese patients with advanced solid tumors	Common Terminology Criteria for Adverse Events Safety and Tolerability	Safety/Toxicity > Adverse Drug Reactions Safety/Toxicity > Safety/Tolerability	Primary Outcome: Safety Pharmacokinetics Timepoints: CTCAE (ver.4.0)	Response evaluation criteria in solid tumors	Efficacy > Clinical Response/Remission	Secondary Outcome: Efficacy Timepoints: RECIST (ver.1.1)	2013-07-01	Actual							2016-09-30	Actual
270673	D8809001 NCT02641873 TrialTroveID-270673	A Phase I Study of BBI608 Administered With FOLFIRI + Bevacizumab in Adult Patients With Metastatic Colorectal Cancer	I	Completed	Oncology	Oncology: Colorectal	First line; Second line; Stage III; Stage IV	Colorectal Neoplasms	Trialtrove	Sumitomo Dainippon Pharma {Dainippon Sumitomo {Dainippon Pharmaceutical}}	Sponsor	Industry, all other pharma	Japan		Chuo-ku	541-0045	napabucasin	STAT transcription factor 3 inhibitor; Transcription factor inhibitor; Apoptosis stimulant; Wnt pathway inhibitor; Immuno-oncology therapy	signal transducer and activator of transcription 3	Anticancer, immunological	Small molecule; Small molecule > Synthetic small molecule	irinotecan (IV) fluorouracil leucovorin bevacizumab	DNA topoisomerase I inhibitor DNA synthesis inhibitor; Thymidylate synthase inhibitor; RNA synthesis inhibitor Unidentified pharmacological activity Vascular endothelial growth factor receptor 1 antagonist; Vascular endothelial growth factor receptor antagonist; Angiogenesis inhibitor	DNA topoisomerase I vascular endothelial growth factor A	Anticancer, other Anticancer, antimetabolite Radio/chemosensitizer; Antianaemic; Antidepressant Anticancer, immunological; Neurological	Natural product > Plant; Small molecule Small molecule > Synthetic small molecule Small molecule > Synthetic small molecule Biological > Protein > Antibody > Humanized monoclonal antibody; Biological > Protein > Antibody > Monoclonal antibody, other	albumin	Diagnostic; Predictive; Predisposing; Prognostic	To evaluate BBI608 in combination with FOLFIRI + Bevacizumab in Adult Patients With Metastatic Colorectal Cancer.	Adverse Events Cmax Dose-limiting toxicities Plasma concentration Safety and Tolerability Serious Adverse Event	Safety/Toxicity > Adverse Drug Reactions Pharmacokinetics/Pharmacodynamics > PK/PD Safety/Toxicity > Safety/Tolerability Pharmacokinetics/Pharmacodynamics > PK/PD Safety/Toxicity > Safety/Tolerability Safety/Toxicity > Serious Adverse Events	Primary Outcome Measures: Incidence of adverse events (AEs), serious adverse events (SAEs) [Safety and Tolerability] [ Time Frame: 12 months ] Safety and tolerability assessed by adverse events (AEs), serious adverse events (SAEs) Number of participants with Dose-limiting toxicities (DLT) [Safety and Tolerability] [ Time Frame: 12 months ] Safety and tolerability assessed by determination of unac…	Progression-free survival Response evaluation criteria in solid tumors	Efficacy > Survival Efficacy > Clinical Response/Remission	Secondary Outcome Measures: Preliminary anti-tumour activity [ Time Frame: 6 months(an expected average) ] The radiologic assessments will be evaluated according to Response Evaluation Criteria in Solid Tumors (RECIST) 1.1 and modified RECIST for patients with metastatic colorectal cancer. Progression Free Survival (PFS) [ Time Frame: 12 months ] Participants follow-up for progression free surviv…	2015-12-01	Actual							2016-12-01	Actual	2017-01-31	Actual
269676	17-211 20161165 303CRC BB608-303CRC BBI608-303CRC CanStem303C CTR20170486 EudraCT Number: 2016-001627-31 HKUCTR-2197 HKUCTR-2199 NCI-2016-01385 NCT02753127 NL58412.028.16 TrialTroveID-269676 USON16130	A Phase III Study of BBI-608 in Combination With 5-Fluorouracil, Leucovorin, Irinotecan (FOLFIRI) in Adult Patients With Previously Treated Metastatic Colorectal Cancer (CRC)	III	Completed	Oncology	Oncology: Colorectal	Second line; Stage IV	Colorectal Neoplasms	Trialtrove	Sumitomo Dainippon Pharma {Dainippon Sumitomo}/Sumitomo Dainippon Pharma Oncology {Boston Biomedical}	Sponsor	Industry, all other pharma	Japan		Chuo-ku	541-0045	napabucasin	STAT transcription factor 3 inhibitor; Transcription factor inhibitor; Apoptosis stimulant; Wnt pathway inhibitor; Immuno-oncology therapy	signal transducer and activator of transcription 3	Anticancer, immunological	Small molecule; Small molecule > Synthetic small molecule	irinotecan (IV) fluorouracil leucovorin bevacizumab	DNA topoisomerase I inhibitor DNA synthesis inhibitor; Thymidylate synthase inhibitor; RNA synthesis inhibitor Unidentified pharmacological activity Vascular endothelial growth factor receptor 1 antagonist; Vascular endothelial growth factor receptor antagonist; Angiogenesis inhibitor	DNA topoisomerase I vascular endothelial growth factor A	Anticancer, other Anticancer, antimetabolite Radio/chemosensitizer; Antianaemic; Antidepressant Anticancer, immunological; Neurological	Natural product > Plant; Small molecule Small molecule > Synthetic small molecule Small molecule > Synthetic small molecule Biological > Protein > Antibody > Humanized monoclonal antibody; Biological > Protein > Antibody > Monoclonal antibody, other	albumin; DPYD; GNAS	Diagnostic; Predictive; Predisposing; Prognostic	To Study of BBI-608 in Combination With 5-Fluorouracil, Leucovorin, Irinotecan (FOLFIRI) With or Without Bevacizumab in Adult Patients With Previously Treated Metastatic Colorectal Cancer (CRC). To assess the efficacy of BBI-608 + FOLFIRI vs FOLFIRI in patients with mCRC.	Overall survival	Efficacy > Survival	Primary Outcome Measures : Overall Survival (OS) [ Time Frame: Randomization to Date of Death from any cause or database cutoff date (28 Apr 2020) (Approximately 43 months) ] Overall survival was defined as the time from randomization until death from any cause. Patients who are alive at the time of the interim or the final analyses or who have become lost to follow-up will be censored on the dat…	Adverse Events Clinical benefit rate Common Terminology Criteria for Adverse Events Complete response EORTC Quality of Life Questionnaire Global health status NCI-CTC scale Overall response rate Overall survival Partial response Progression-free survival Progressive disease rate Quality of Life Response evaluation criteria in solid tumors Safety and Tolerability Stable Disease	Safety/Toxicity > Adverse Drug Reactions Efficacy > Clinical Response/Remission Safety/Toxicity > Adverse Drug Reactions Efficacy > Clinical Response/Remission Efficacy > Health-Related Quality Of Life (Patient Reported Outcomes) (Efficacy) HEOR > Health-Related Quality Of Life Safety/Toxicity > Side Effects Efficacy > Clinical Response/Remission Efficacy > Survival Efficacy > Clinical Response/R…	Secondary Outcome Measures : Progression-Free Survival (PFS) [ Time Frame: Randomization to Date of Death or until the date of first documented objective disease progression or database cutoff date (28 Apr 2020) (Approximately 43 months) ] PFS is defined as the time from randomization to the first objective documentation of disease progression per RECIST 1.1 (PD) or death, whichever comes first. …	2016-06-01	Actual	33.81	Actual	2019-03-27	Actual	13.08	Actual	2020-04-28	Actual	2021-05-12	Actual	2021-07-01	Actual
264688	1641GCC 2015-1101 CSET 2400 D4190C00023 EudraCT Number: 2015-002215-15 IRAS ID: 191745 MEDIMMUNE-D4190C00023 NCI-2016-00428 NCT02549651 STUDY 23 TrialTroveID-264688 UW16056	A Phase Ib Study to Evaluate the Safety and Efficacy of MEDI4736 as Monotherapy and in Combination With Tremelimumab or AZD9150 in Subjects With Relapsed or Refractory Diffuse Large B-cell Lymphoma	I/II	Completed	Oncology	Oncology: Lymphoma, Non-Hodgkin's	(N/A); Aggressive; Diffuse large B-cell lymphoma (DLBCL); Fourth line or greater; PD-1 Naive; PD-L1 Naive; Second line; Third line	Lymphoma; Lymphoma, B-Cell; Lymphoma, Large B-Cell, Diffuse; Lymphoma, Large-Cell, Anaplastic; Lymphoma, Non-Hodgkin	Trialtrove	AstraZeneca {MedImmune}	Sponsor	Industry, Top 20 Pharma	United Kingdom		Cambridge	CB2 0AA	durvalumab	PD-L1 antagonist; Immuno-oncology therapy; Immune checkpoint inhibitor	CD274 molecule	Anticancer, immunological	Biological > Protein > Antibody > Human monoclonal antibody; Biological > Protein > Antibody > Monoclonal antibody, other	tremelimumab danvatirsen	CTLA4 antagonist; Immuno-oncology therapy; Immune checkpoint inhibitor STAT transcription factor 3 inhibitor	cytotoxic T-lymphocyte associated protein 4 signal transducer and activator of transcription 3	Anticancer, immunological Anticancer, other	Biological > Protein > Antibody > Human monoclonal antibody; Biological > Protein > Antibody > Monoclonal antibody, other Biological > Nucleic acid > Nucleic acid, vector type; Small molecule > Synthetic small molecule > Synthetic nucleic acid > Antisense therapy	STAT3	Diagnostic; Predictive; Predisposing; Prognostic	To evaluate dose-limiting toxicities, determine the maximum tolerated dose, safety, tolerability, and efficacy, pharmacokinetics, and pharmacodynamics of MEDI4736 alone and in combination with either tremelimumab or AZD9150 in adult subjects with relapsed or refractory dIffuse large B-cell lymphoma. To evaluate the tolerance of this combination and to determine the best association. Anti-tumor ac…	Adverse Events Dose-limiting toxicities Maximum tolerated dose Safety and Tolerability Serious Adverse Event Vital signs	Safety/Toxicity > Adverse Drug Reactions Safety/Toxicity > Safety/Tolerability Safety/Toxicity > Safety/Tolerability Safety/Toxicity > Safety/Tolerability Safety/Toxicity > Serious Adverse Events Safety/Toxicity > Serious Adverse Events	Primary Outcome Measures: Number of subjects reporting adverse events and number (percentage) of subjects reporting serious adverse events [ Time Frame: Screening through 90 days after the last dose of study medication ] Number of subjects experiencing dose-limiting toxicities [ Time Frame: First dose of study medications through 28 days after the administration of MEDI4736 or MEDI4736 and tremel…	Cmax Cmin Duration of overall response Event-free survival Immunogenicity (other timeframe) Immunogenicity Minimal Residual Disease Overall survival Plasma concentration Progression-free survival Time to progression Time to response	Pharmacokinetics/Pharmacodynamics > PK/PD Pharmacokinetics/Pharmacodynamics > PK/PD Efficacy > Clinical Response/Duration Efficacy > Survival Efficacy > Immunological Response Safety/Toxicity > Adverse Drug Reactions Efficacy > Clinical Response/Remission Efficacy > Survival Pharmacokinetics/Pharmacodynamics > PK/PD Efficacy > Survival Efficacy > Disease Progression Efficacy > Disease Progression	Secondary Outcome Measures: Number of subjects who develop anti-drug antibodies (ADA) [ Time Frame: Screening through 90 days after last dose of study medication ] Time to Response [ Time Frame: Screening though 3 years after the last subject receives the first dose of study medication ] Duration of Response [ Time Frame: Screening though 3 years after the last subject receives the first dose of …	2016-07-13	Actual	29.14	Actual	2018-12-17	Actual	1.61	Actual	2019-02-04	Actual	2019-02-04	Actual
264527	16-1579 AAAQ4008 AZ-D2615C00001-GU118 BISCAY CANC 5232 CR1722AZ D2615C00001 EudraCT Number: 2015-002228-25 GU 118 GUTBISCAY IRAS ID: 184374 J1604 NCI-2016-01122 NCT02546661 S15-00877 TrialTroveID-264527	An Open-Label, Randomised, Multi-Drug, Biomarker-Directed, Multi-Centre, Multi-arm Phase Ib Study in Patients With Muscle Invasive Bladder Cancer (MIBC) Who Have Progressed on Prior Treatment (BISCAY)	I	Completed	Oncology	Oncology: Bladder; Oncology: Renal	FGFR; PD-1 Naive; PD-L1 Naive; Second line; Stage III; Stage IV; Third line	Carcinoma, Renal Cell; Kidney Neoplasms; Renal Cancer; Urethral Neoplasms; Urinary Bladder Neoplasms; Wilms Tumor	Trialtrove	AstraZeneca	Sponsor	Industry, Top 20 Pharma	United Kingdom		Cambridge	CB2 0AA	selumetinib olaparib adavosertib fexagratinib vistusertib danvatirsen durvalumab	Mitogen-activated protein kinase kinase 1 inhibitor; Mitogen-activated protein kinase kinase 2 inhibitor Poly ADP ribose polymerase 1 inhibitor; Poly ADP ribose polymerase 2 inhibitor; Poly ADP ribose polymerase 3 inhibitor; Poly ADP ribose polymerase inhibitor Wee-1 tyrosine kinase inhibitor Fibroblast growth factor receptor antagonist; FGF receptor 1 tyrosine kinase inhibitor; FGF receptor 2 ty…	mitogen-activated protein kinase kinase 1; mitogen-activated protein kinase kinase 2 poly(ADP-ribose) polymerase 1; poly(ADP-ribose) polymerase 2 WEE1 G2 checkpoint kinase fibroblast growth factor receptor 1; fibroblast growth factor receptor 2; fibroblast growth factor receptor 3 mechanistic target of rapamycin kinase signal transducer and activator of transcription 3 CD274 molecule	Anticancer, other Anticancer, other; Cardiovascular Anticancer, other Anticancer, other Anticancer, other Anticancer, other Anticancer, immunological	Small molecule > Synthetic small molecule Small molecule; Small molecule > Synthetic small molecule Small molecule > Synthetic small molecule Small molecule; Small molecule > Synthetic small molecule Small molecule; Small molecule > Synthetic small molecule Biological > Nucleic acid > Nucleic acid, vector type; Small molecule > Synthetic small molecule > Synthetic nucleic acid > Antisense therapy…						ABCB1; ATM; BRCA1; CCL26; CCNE1; CD8A; CDKN2A; CYP2D6; CYP3A4; FGFR1; FGFR3; FGFR3 S249C; H2AX; KDM6A; KMT2D; MYC; MYCL; MYCN; RB1; RICTOR; SLC47A1; SLCO1B1; SLCO1B3; TERT; TP53; TSC1; TSC2	Diagnostic; Early Detection; Predictive; Predisposing; Prognostic; Risk Assesment	To evaluate the safety, tolerability, pharmacokinetics and anti-tumour activity of multiple agents as monotherapy and as combinations of different novel anti-cancer agents in patients with muscle invasive bladder cancer. To investigate the safety and tolerability of MEDI4736 given intravenously, in combination with AZD4547 given orally to selected patients with muscle invasive bladder cancer with…	Adverse Events Cardiac Telemetry Dose-limiting toxicities Ejection fraction (safety) Safety and Tolerability Serum lipids Vital signs	Safety/Toxicity > Adverse Drug Reactions Safety/Toxicity > Cardiac Measures/Events Safety/Toxicity > Safety/Tolerability Safety/Toxicity > Cardiac Measures/Events Safety/Toxicity > Safety/Tolerability Safety/Toxicity > Laboratory Measurements (Safety/Toxicity) Safety/Toxicity > Serious Adverse Events	Primary Outcome Measures : Module A: The frequency and nature of adverse events related to AZD4547 monotherapy. [ Time Frame: Adverse events will be assessed at each clinic visit, and at study discontinuation and 90 days after the end of treatment. Clinic visits are generally scheduled weekly. ] The frequency and nature of adverse events will be assessed in order to determine the safety and toler…	Area under the curve score Circulating Tumor Cells Clinical benefit rate Complete response Duration of overall response Gene expression profiling Immunogenicity (other timeframe) Immunogenicity Neutralizing antibody response Overall response rate Overall survival Partial response Plasma concentration Progression-free survival Progressive disease rate Response evaluation criteria in solid tumors S…	Pharmacokinetics/Pharmacodynamics > PK/PD Efficacy > Clinical Response/Remission Efficacy > Clinical Response/Remission Efficacy > Clinical Response/Remission Efficacy > Clinical Response/Duration Efficacy > Major Molecular Response Efficacy > Immunological Response Safety/Toxicity > Adverse Drug Reactions Efficacy > Immunological Response Efficacy > Clinical Response/Remission Efficacy > Surviva…	Secondary Outcome Measures : Objective response rate (ORR) [ Time Frame: 16 weeks and 52 weeks ] The percentage of patients who have a confirmed visit response of Complete Response (CR) or Partial Response (PR) as assessed by the investigator per RECIST 1.1. Data obtained up until progression, or the last evaluable assessment in the absence of progression, will be included in the assessment of OR…	2016-10-03	Actual	31.28	Actual	2019-05-13	Actual	10.19	Actual	2020-03-18	Actual	2026-01-09	Anticipated
261462	2015-0353 20160148 20160938 D5660C00004 EudraCT Number: 2015-002525-19 IRAS ID: 189899 NCI-2015-01342 NCT02499328 REec-2016-2093 REFMAL 406 RM 406 SCORES TrialTroveID-261462 UCI-16-50 UW15083	A Phase Ib/II, Open-Label, Multicentre Study Assessing the Safety, Tolerability, Pharmacokinetics, and Preliminary Anti-tumor Activity of MEDI4736 in Combination With AZD9150 or AZD5069 in Patients With Advanced Solid Malignancies and Subsequently Comparing AZD9150 and AZD5069 Both as Monotherapy and in Combination With MEDI4736 as Second Line Treatment in Patients With Recurrent and/or Metastati…	II	Terminated	Oncology	Oncology: Breast; Oncology: Head/Neck; Oncology: Prostate; Oncology: Unspecified Solid Tumor	Estrogen receptor positive; First line; HER2 positive; Hormone refractory; PD-1 Naive; PD-1 Refractory; PD-L1 Naive; PD-L1 Positive; PD-L1 Refractory; Second line; Stage III; Stage IV	Breast Neoplasms; Carcinoma; Carcinoma, Squamous Cell; Head and Neck Neoplasms; Neoplasms, Unknown Primary; Prostatic Neoplasms; Squamous Cell Carcinoma of Head and Neck	Trialtrove	AstraZeneca {MedImmune} Ionis Pharmaceuticals {Isis Pharmaceuticals}	Sponsor Collaborator	Industry, Top 20 Pharma Industry, all other pharma	United Kingdom United States		Cambridge Carlsbad	CB2 0AA 92010	durvalumab	PD-L1 antagonist; Immuno-oncology therapy; Immune checkpoint inhibitor	CD274 molecule	Anticancer, immunological	Biological > Protein > Antibody > Human monoclonal antibody; Biological > Protein > Antibody > Monoclonal antibody, other	AZD-5069 danvatirsen	CXC chemokine receptor 2 antagonist STAT transcription factor 3 inhibitor	C-X-C motif chemokine receptor 2 signal transducer and activator of transcription 3	Anticancer, other; Antiasthma; COPD treatment; Respiratory Anticancer, other	Small molecule > Synthetic small molecule Biological > Nucleic acid > Nucleic acid, vector type; Small molecule > Synthetic small molecule > Synthetic nucleic acid > Antisense therapy	CXCR2; EIF3M; ERBB2; MSH2; PLP2; SGCG; STAT3; TWF1	Diagnostic; Predictive; Predisposing; Prognostic	To assess the safety, tolerability, pharmacokinetics, and preliminary anti-tumour activity of MEDI4736 in combination with AZD9150 or AZD5069 in patients with advanced solid malignancies To compare AZD9150 and AZD5069 both as monotherapy and in combination with MEDI4736 as second line treatment in patients with recurrent and/or metastatic squamous cell carcinoma of the head and neck. To find the …	Adverse Events Cardiac Telemetry Common Terminology Criteria for Adverse Events Dose-limiting toxicities Maximum tolerated dose Overall response rate Progressive disease rate Response evaluation criteria in solid tumors Safety and Tolerability Treatment Emergent Adverse Events Vital signs	Safety/Toxicity > Adverse Drug Reactions Safety/Toxicity > Cardiac Measures/Events Safety/Toxicity > Adverse Drug Reactions Safety/Toxicity > Safety/Tolerability Safety/Toxicity > Safety/Tolerability Efficacy > Clinical Response/Remission Efficacy > Clinical Response/Progression Efficacy > Clinical Response/Remission Safety/Toxicity > Safety/Tolerability Safety/Toxicity > Adverse Drug Reactions S…	Primary Outcome Measures : Part A: Danvatirsen With Durvalumab MTDs (Maximum Tolerated Dose) or Recommended Doses for Dose-expansion [ Time Frame: 35 days ] After completion of DLT period (35 days) for the maximum dose cohort. A CRM-based approach was used to identify the set of dose combinations where the incidence of DLT was = 33%. The dose with expected DLT incidence closest and below 0.33 at …	Adverse Events Area under the curve score Cardiac Telemetry Clinical benefit rate Cmax Complete response Duration of overall response Immunogenicity (other timeframe) Immunogenicity Overall response rate - duration Overall survival Partial response Progression-free survival Progressive disease rate Response evaluation criteria in solid tumors Safety and Tolerability Stable Disease Tmax Vital signs	Safety/Toxicity > Adverse Drug Reactions Pharmacokinetics/Pharmacodynamics > PK/PD Safety/Toxicity > Cardiac Measures/Events Efficacy > Clinical Response/Remission Pharmacokinetics/Pharmacodynamics > PK/PD Efficacy > Clinical Response/Remission Efficacy > Clinical Response/Duration Efficacy > Immunological Response Safety/Toxicity > Adverse Drug Reactions Efficacy > Clinical Response/Remission Ef…	Secondary Outcome Measures : Part A and B: AZD9150 AUC0-6h at Lead in Day-7 [ Time Frame: Lead in day -7, AUC from time 0 to 6h (post dose). ] If a subjects had at least one post dose PK sample they were part of PK analysis set. However, to calculate AUC, we need to have enough PK samples collected to enable AUC estimation. That is why we have a difference in actual AUC calculated number of subje…	2015-08-06	Actual	47.07	Actual	2019-07-08	Actual	7.72	Actual	2020-02-28	Actual	2025-08-12	Anticipated	2021-11-23	Actual
259427	15-346 2016-0393 201CIT BBI608-201CIT NCI-2015-01515 NCT02467361 TrialTroveID-259427	A Phase Ib/II Clinical Study of BBI608 Administered in Combination With Immune Checkpoint Inhibitors to Adult Patients With Advanced Cancers	I/II	Terminated	Oncology	Oncology: Unspecified Solid Tumor	Second line; Stage III; Stage IV	Neoplasms, Unknown Primary; Unspecified	Trialtrove	Sumitomo Dainippon Pharma {Dainippon Sumitomo}/Sumitomo Dainippon Pharma Oncology {Boston Biomedical}	Sponsor	Industry, all other pharma	Japan		Chuo-ku	541-0045	napabucasin	STAT transcription factor 3 inhibitor; Transcription factor inhibitor; Apoptosis stimulant; Wnt pathway inhibitor; Immuno-oncology therapy	signal transducer and activator of transcription 3	Anticancer, immunological	Small molecule; Small molecule > Synthetic small molecule	nivolumab pembrolizumab ipilimumab (iv)	PD-1 antagonist; Immuno-oncology therapy; Immune checkpoint inhibitor PD-1 antagonist; Immuno-oncology therapy; Immune checkpoint inhibitor CTLA4 antagonist; Immuno-oncology therapy; Immune checkpoint inhibitor	programmed cell death 1 programmed cell death 1 cytotoxic T-lymphocyte associated protein 4	Immunomodulator, anti-infective; Anticancer, immunological Anticancer, immunological Antiviral, anti-HIV; Anticancer, immunological	Biological > Protein > Antibody > Human monoclonal antibody Biological > Protein > Antibody > Humanized monoclonal antibody Biological > Protein > Antibody > Human monoclonal antibody; Biological > Protein > Antibody > Monoclonal antibody, other	TPO	Diagnostic; Predisposing; Prognostic	To determine the RP2D of BBI608 in combination with each of the immunotherapeutic agents.	Dose-limiting toxicities Safety and Tolerability	Safety/Toxicity > Safety/Tolerability Safety/Toxicity > Safety/Tolerability	Primary Outcome Measures: Determination of the safety and tolerability of BBI608 administered in combination with selected immunotherapeutic agent by assessing dose-limiting toxicities (DLTs) [ Time Frame: 6 weeks ] Determination of the Recommended Phase 2 Dose (RP2D) by assessing dose-limiting toxicities (DLTs) [ Time Frame: 6 weeks ] Primary Objective: To determine the safety, tolerability and …	Cmax Immune-related response evaluation criteria in solid tumors Response evaluation criteria in solid tumors	Pharmacokinetics/Pharmacodynamics > PK/PD Efficacy > Clinical Response/Remission Efficacy > Clinical Response/Remission	Secondary Outcome Measures: Assessment of the preliminary anti-tumor activity by performing tumor assessments every 8 weeks (Phase 2 portion) [ Time Frame: 6 months ] Evaluation of anti-tumor activity will be performed according to Immune Related Response Evaluation Criteria in Solid Tumors (irRECIST). Pharmacokinetic profile of BBI608 administered in combination with the selected immunotherapeut…	2015-08-01	Actual	65.84	Actual	2021-01-25	Actual	1.28	Actual	2021-03-05	Actual	2021-01-29	Actual
256827	401-101 BBI401-101 NCI-2015-02290 NCT02432326 TrialTroveID-256827 USOR 14-171	A Phase Ib Clinical Study of BBI608 and BBI503 Administered in Combination to Adult Patients with Advanced Solid Tumors	I	Completed	Oncology	Oncology: Unspecified Solid Tumor	Second line; Stage III; Stage IV	Neoplasms; Neoplasms, Unknown Primary	Trialtrove	Sumitomo Dainippon Pharma {Dainippon Sumitomo}/Sumitomo Dainippon Pharma Oncology {Boston Biomedical}	Sponsor	Industry, all other pharma	Japan		Chuo-ku	541-0045	napabucasin amcasertib	STAT transcription factor 3 inhibitor; Transcription factor inhibitor; Apoptosis stimulant; Wnt pathway inhibitor; Immuno-oncology therapy Kinase inhibitor	signal transducer and activator of transcription 3 Unspecified	Anticancer, immunological Hepatoprotective; Anticancer, other	Small molecule; Small molecule > Synthetic small molecule Small molecule; Small molecule > Synthetic small molecule								To study BBI608 and BBI503 administered in combination to adult patients with advanced solid tumors.	Adverse Events Dose-limiting toxicities Safety and Tolerability	Safety/Toxicity > Adverse Drug Reactions Safety/Toxicity > Safety/Tolerability Safety/Toxicity > Safety/Tolerability	Primary objective: To determine the safety, tolerability, and recommended phase II dose (RP2D) of the combination regimen. Primary Outcome Measures: Determination of the safety and tolerability of BBI608 and BBI503 when administered in combination by assessing dose-limiting toxicities (DLTs) [ Time Frame: 4 weeks ] Determination of the Recommended Phase 2 Dose of BBI608 and BBI503 when administer…	Cmax	Pharmacokinetics/Pharmacodynamics > PK/PD	Secondary Outcome Measures: Pharmacokinetic profile of BBI608 and BBI503 when administered in combination as assessed by maximum plasma concentration and area under the curve. [ Time Frame: -5min, 0, 0.5, 1, 2, 3, 4, 5, 6, 7, 8, 10, 12, 24, 27 (cycle 1 only) hours on day 1-2, cycles 1 and 2 ] Pharmacodynamic activity assessed by tumor biopsy [ Time Frame: 4 weeks ] Tumor Biopsy to provide informa…	2015-04-01	Actual	36.07	Actual	2018-04-03	Actual	19.94	Actual	2019-12-01	Actual	2020-04-30	Actual
255715	15-C-0112 150112 NCT02417753 TrialTroveID-255715	A Pilot Study of AZD9150, a STAT3 Antisense Oligonucleotide in Malignant Ascites	II	Terminated	Oncology	Oncology: Colorectal; Oncology: Esophageal; Oncology: Gastric; Oncology: Liver; Oncology: Ovarian; Oncology: Pancreas	Second line; Stage IV	Ascites; Carcinoma, Hepatocellular; Colorectal Neoplasms; Digestive System Neoplasms; Esophageal Cancer; Esophageal Neoplasms; Gastrointestinal Neoplasms; Liver Cancer; Liver Neoplasms; Neoplasms; Ovarian Cancer; Ovarian Neoplasms; Pancreatic Cancer; Pancreatic Neoplasms; Stomach Carcinoma; Stomach Neoplasms	Trialtrove	National Institutes of Health/National Cancer Institute	Sponsor	Government					danvatirsen	STAT transcription factor 3 inhibitor	signal transducer and activator of transcription 3	Anticancer, other	Biological > Nucleic acid > Nucleic acid, vector type; Small molecule > Synthetic small molecule > Synthetic nucleic acid > Antisense therapy						ANXA6; CD8A; GPT; IL10; IL6; UBASH3B	Diagnostic; Predictive; Predisposing; Prognostic	To look at the immune markers the ascites of people with gastrointestinal or ovarian cancer. To measure changes in immune parameters in the malignant ascites of patients with advanced cancer following therapy with AZD9150.			Primary Outcome Measures: Changes in Immune Parameters in the Malignant Ascites of Patients With Advanced Cancer Following Therapy With AZD9150 [ Time Frame: 1.5 years ] Participants were to undergo research paracentesis. Ascitic fluid was to be obtained and processed for changes in the percentages of memory cluster of differentiation 8 (CD8) + cells, regulatory T cells, plasmacytoid dendritic ce…	Adverse Events Common Terminology Criteria for Adverse Events Complete response Overall response rate Overall survival Partial response Progression-free survival Response evaluation criteria in solid tumors Response rate Serious Adverse Event	Safety/Toxicity > Adverse Drug Reactions Safety/Toxicity > Adverse Drug Reactions Efficacy > Clinical Response/Remission Efficacy > Clinical Response/Remission Efficacy > Survival Efficacy > Clinical Response/Remission Efficacy > Survival Efficacy > Clinical Response/Remission Efficacy > Clinical Response/Remission Safety/Toxicity > Serious Adverse Events	Secondary Outcome Measures: Effect on Signal Transducer and Activator of Transcription 3(STAT3)-Dependent & Associated Signaling Both in Tumor Cells, Peripheral Blood and the Microenvironment, Including Modulations in Chemokine and Cytokine Response Following Treatment With AZD9150 [ Time Frame: 1.5 years ] Serum samples were to be collected from participants and assessed for interferon, cytokine…	2015-04-03	Actual							2016-04-07	Actual	2016-04-07	Actual	2017-03-13	Actual
254743	B127 ESCAPE-ING IFR02/2014 NCT02404428 TrialTroveID-254743	Effect of Sulforaphane on Prostate CAncer PrEvention-imagING Evaluation	II	Terminated	Oncology	Oncology: Prostate	Line of therapy N/A; Stage III	Prostatic Neoplasms	Trialtrove	(Other Hospital/Academic/Medical Center) (Other Cooperative Group)	Sponsor Collaborator	Academic Cooperative Group					sulforaphane, Evgen	STAT transcription factor 3 inhibitor; Transcription factor Nrf2 stimulant	nuclear factor, erythroid 2 like 2; protein tyrosine phosphatase non-receptor type 11; signal transducer and activator of transcription 3	Anti-infective, other; Anticancer, other; Cardiovascular; Urological; Multiple sclerosis treatment; Neurological; Neuroprotective; Respiratory; Ophthalmological, other	Natural product > Plant						GSTM1	Diagnostic; Predictive; Predisposing; Prognostic	To determine whether a diet rich in broccoli will induce changes in tumor size and blood flow measured by conventional Magnetic Resonance Imaging (MRI) techniques. To test two varieties of broccoli (standard and 'Beneforte extra' broccoli) that are able to deliver two different levels of sulforaphane (SF), an active compound extensively studied for its potential anticancer properties	Magnetic Resonance Imaging	Efficacy > Imaging	Primary Outcome Measures: Tumor size/blood flow [ Time Frame: 6 months ] Change in prostate tumor/blood flow size determined by MRI methods within the prostate gland	PSA Level	Efficacy > PSA progression	Secondary Outcome Measures: Choline + creatine/citrate ratio [ Time Frame: 6 months ] Concentration of metabolites (choline + creatine/citrate ratio) in the prostate tissue determined by using MR spectroscopy CItrate levels [ Time Frame: 6 months ] Concentration of citrate and associated metabolites in body fluids (blood, urine) PSA levels [ Time Frame: 6 months ] Plasma levels of prostate-specif…	2015-02-01	Actual									2016-09-30	Actual	2016-06-22	Actual
251911	D8808001 NCT02358395 TrialTroveID-251911	A Phase I Study of BBI608 Administrated With Sorafenib in Adult Patients With Advanced Hepatocellular Carcinoma	I	Completed	Oncology	Oncology: Liver	First line; Stage III; Stage IV	Carcinoma; Carcinoma, Hepatocellular; Liver Cancer; Liver Neoplasms	Trialtrove	Sumitomo Dainippon Pharma {Dainippon Sumitomo}	Sponsor	Industry, all other pharma	Japan		Chuo-ku	541-0045	napabucasin	STAT transcription factor 3 inhibitor; Transcription factor inhibitor; Apoptosis stimulant; Wnt pathway inhibitor; Immuno-oncology therapy	signal transducer and activator of transcription 3	Anticancer, immunological	Small molecule; Small molecule > Synthetic small molecule	sorafenib	RET tyrosine kinase inhibitor; B-raf kinase inhibitor; C-kit inhibitor; C-raf kinase inhibitor; Flt-3 antagonist; Platelet-derived growth factor receptor beta kinase inhib; Raf kinase inhibitor; VEGFR tyrosine kinase inhibitor; VEGFR-2 tyrosine kinase inhibitor; VEGFR-3 tyrosine kinase inhibitor; Angiogenesis inhibitor	fms related tyrosine kinase 3; fms related tyrosine kinase 4; kinase insert domain receptor; platelet derived growth factor subunit B; Raf-1 proto-oncogene, serine/threonine kinase; ret proto-oncogene	Anticancer, other	Small molecule > Synthetic small molecule			To study BBI608 in combination with Sorafenib in adult Japanese patients with advanced hepatocellular carcinoma.	Adverse Events Dose-limiting toxicities Safety and Tolerability Serious Adverse Event	Safety/Toxicity > Adverse Drug Reactions Safety/Toxicity > Safety/Tolerability Safety/Toxicity > Safety/Tolerability Safety/Toxicity > Serious Adverse Events	Primary Outcome Measures: Assessment of safety and tolerability of BBI608 given in combination with Sorafenib by reporting of adverse events and serious adverse events. [ Time Frame: 7 month ] Assessment of dose-limiting toxicities (DLTs). [ Time Frame: 29 days ] Pharmacokinetic profile of BBI608 when administered in combination with Sorafenib. [ Time Frame: On day 1: Prior to BBI608 dosing and 2…	Overall survival Progression-free survival Response evaluation criteria in solid tumors	Efficacy > Survival Efficacy > Survival Efficacy > Clinical Response/Remission	Secondary Outcome Measures: Assessment of the preliminary anti-tumour activity. [ Time Frame: Approximately 7 months ] Anti-tumour activity is assessed every 8 weeks from the first dose of BBI608 after the last dose of BBI608.The radiologic assessments will be evaluated according to Response Evaluation Criteria in Solid Tumors (RECIST) 1.1 and modified RECIST for patients with hepatocellular carc…	2015-02-01	Actual	25.13	Actual	2017-03-07	Actual	7.85	Actual	2017-11-01	Actual	2017-11-30	Actual
251509	103HEME 14017 BBI608-103HEM BBI608-103HEME NCI-2015-00445 NCT02352558 TrialTroveID-251509	A Phase Ib Clinical Study of BBI608 for Adult Patients With Advanced, Refractory Hematologic Malignancies	I	Completed	Oncology	Oncology: Leukemia, Acute Myelogenous; Oncology: Leukemia, Chronic Myelogenous; Oncology: Lymphoma, Hodgkin's; Oncology: Lymphoma, Non-Hodgkin's; Oncology: Multiple Myeloma; Oncology: Myelodysplastic Syndrome; Oncology: Unspecified Hematological Cancer	(N/A); Advanced; Aggressive; Classical; Diffuse large B-cell lymphoma (DLBCL); Extranodal marginal zone B-cell lymphoma (MALT); Follicular lymphoma (FL); Indolent; Mantle cell lymphoma (MCL); Nodular lymphocyte-predominant; Other subtype; Second line; Small lymphocytic lymphoma (SLL); Stage III; Stage IV	Acute Myelocytic Leukemia; Chronic Myeloid Leukemia; Hematologic Neoplasms; Hodgkin Disease; Hodgkin Lymphoma; Leukemia, Myelogenous, Chronic, BCR-ABL Positive; Leukemia, Myeloid, Acute; Lymphoma, B-Cell, Marginal Zone; Lymphoma, Follicular; Lymphoma, Large B-Cell, Diffuse; Lymphoma, Large-Cell, Anaplastic; Lymphoma, Mantle-Cell; Lymphoma, Non-Hodgkin; Multiple Myeloma; Myelodysplastic Syndromes;…	Trialtrove	Sumitomo Dainippon Pharma {Dainippon Sumitomo}/Sumitomo Dainippon Pharma Oncology {Boston Biomedical}	Sponsor	Industry, all other pharma	Japan		Chuo-ku	541-0045	napabucasin	STAT transcription factor 3 inhibitor; Transcription factor inhibitor; Apoptosis stimulant; Wnt pathway inhibitor; Immuno-oncology therapy	signal transducer and activator of transcription 3	Anticancer, immunological	Small molecule; Small molecule > Synthetic small molecule	dexamethasone imatinib mesilate bortezomib ibrutinib (capsule)	Immunosuppressant; Corticosteroid agonist Platelet-derived growth factor (PDGF) receptor antagonist; Bcr-Abl inhibitor; C-kit inhibitor; Platelet-derived growth factor receptor kinase inhibitor; Apoptosis stimulant Transcription factor NF-kappaB inhibitor; Apoptosis stimulant; Proteasome inhibitor Bruton tyrosine kinase inhibitor	ABL proto-oncogene 1, non-receptor tyrosine kinase; BCR activator of RhoGEF and GTPase; KIT proto-oncogene, receptor tyrosine kinase; peroxisome proliferator activated receptor gamma; platelet derived growth factor receptor alpha nuclear factor kappa B subunit 1 Bruton tyrosine kinase	Anticancer, other; Immunosuppressant; Anti-inflammatory Anticancer, other; Haematological; Antihypertensive, other; Dermatological; Immunosuppressant Anticancer, other; Musculoskeletal; Neuroprotective Anticancer, other; Immunosuppressant; Antiarthritic, immunological; Antiallergic, non-asthma; Respiratory	Small molecule > Synthetic small molecule Small molecule; Small molecule > Synthetic small molecule Small molecule; Small molecule > Synthetic small molecule Small molecule > Synthetic small molecule	albumin	Diagnostic; Predictive; Predisposing; Prognostic	To study BBI608 in patients with relapsed, refractory hematologic malignancies, including multiple myeloma, non-Hodgkin's lymphoma, and others.	Dose-limiting toxicities Safety and Tolerability	Safety/Toxicity > Safety/Tolerability Safety/Toxicity > Safety/Tolerability	Primary Outcome Measures: Determination of the safety and tolerability of BBI608 administered as monotherapy and in combination with dexamethasone, bortezomib, imatinib or ibrutinib by assessing dose-limiting toxicities (DLTs) [ Time Frame: 4 weeks ]	Cmax	Pharmacokinetics/Pharmacodynamics > PK/PD	Secondary Outcome Measures: Pharmacokinetic profile of BBI608 when administered in monotherapy and in combination with dexamethasone, bortezomib, imatinib or ibrutinib as assessed by maximum plasma concentration and area under the curve [ Time Frame: -5min, 0, 0.25, 0.5, 1, 1.5, 2, 3, 4, 5, 8, 11, 12 hours on day 1, cycles 1 and 2 ] Pharmacodynamic activity of BBI608 when administered in monother…	2015-05-01	Actual	19.71	Actual	2016-12-21	Actual	23.75	Actual	2018-12-14	Actual	2019-05-16	Actual
251136	D8807005 NCT02347917 TrialTroveID-251136	A Phase I/II Clinical Study of BBI608 in Combination With Pemetrexed and Cisplatin in Adult Patients With Malignant Pleural Mesothelioma	I/II	Completed	Oncology	Oncology: Lung, Non-Small Cell; Oncology: Mesothelioma	(N/A); First line	Carcinoma, Non-Small-Cell Lung; Mesothelioma; Mesothelioma, Malignant; Neoplasms, Mesothelial	Trialtrove	Sumitomo Dainippon Pharma {Dainippon Sumitomo}	Sponsor	Industry, all other pharma	Japan		Chuo-ku	541-0045	napabucasin	STAT transcription factor 3 inhibitor; Transcription factor inhibitor; Apoptosis stimulant; Wnt pathway inhibitor; Immuno-oncology therapy	signal transducer and activator of transcription 3	Anticancer, immunological	Small molecule; Small molecule > Synthetic small molecule	pemetrexed disodium cisplatin	Phosphoribosylglycinamide formyltransferase inhibitor; Dihydrofolate reductase inhibitor; Thymidylate synthase inhibitor; Folate receptor antagonist DNA inhibitor; DNA synthesis inhibitor	dihydrofolate reductase; phosphoribosylglycinamide formyltransferase, phosphoribosylglycinamide synthetase, phosphoribosylaminoimidazole synthetase; thymidylate synthetase Not applicable	Anticancer, antimetabolite; Antipsoriasis; Antiarthritic, other Anticancer, alkylating	Small molecule; Small molecule > Synthetic small molecule Small molecule > Synthetic small molecule			To study BBI608 in combination with pemetrexed and cisplatin chemotherapy as a 1st line treatment for malignant pleural mesothelioma (MPM).	Adverse Events Dose-limiting toxicities Progression-free survival Safety and Tolerability Serious Adverse Event	Safety/Toxicity > Adverse Drug Reactions Safety/Toxicity > Safety/Tolerability Efficacy > Survival Safety/Toxicity > Safety/Tolerability Safety/Toxicity > Serious Adverse Events	Primary Outcome Measures: Phase1: Assessment of safety of BBI608 given in combination with Pemetrexed and Cisplatin by reporting the adverse events and serious adverse events. [ Time Frame: 17months ] Phase1: Assessment of dose-limiting toxicities (DLTs). [ Time Frame: 23days ] Phase1: Pharmacokinetics profile of BBI608 when administered with pemetrexed and cisplatin. [ Time Frame: On day 1 of th…	Adverse Events Change in FVC Clinical benefit rate Overall response rate Overall survival Progression-free survival Response rate Safety and Tolerability Serious Adverse Event	Safety/Toxicity > Adverse Drug Reactions Efficacy > Respiratory Function Efficacy > Clinical Response/Remission Efficacy > Clinical Response/Remission Efficacy > Survival Efficacy > Survival Efficacy > Clinical Response/Remission Safety/Toxicity > Safety/Tolerability Safety/Toxicity > Serious Adverse Events	Secondary Outcome Measures: Phase1: Anti-tumor activity [ Time Frame: 17months ] Phase1: Progression Free Survival(PFS) [ Time Frame: 17months ] Phase1: Overall Survival(OS) [ Time Frame: 17months ] Phase2: Overall Survival (OS) [ Time Frame: 17months ] Phase2: Response Rate(RR) [ Time Frame: 17months ] Phase2: Disease Control Rate(DCR) [ Time Frame: 17months ] Phase2: Vital Capacity(VC) [ Time F…	2015-02-01	Actual	17.58	Actual	2016-07-20	Actual	22.34	Actual	2018-05-31	Actual	2018-05-31	Actual	2021-10-01	Actual
250354	EudraCT Number: 2015-004851-28 EVG001BC IRAS ID:208418 NCT02970682 STEM TrialTroveID-250354	A Multi-centre Phase II Study of SFX-01 Treatment and Evaluation in Patients with Estrogen Receptor (ER) Positive and Human Epidermal Growth Factor Receptor 2 (HER2) Negative Metastatic Breast Cancer Progressing on either an Aromatase Inhibitor (AI) or Tamoxifen or Fulvestrant. STEM (SFX-01 in the Treatment and Evaluation of Metastatic Breast Cancer)	II	Completed	Oncology	Oncology: Breast	Estrogen receptor positive; HER2 negative; Second line; Stage IV	Breast Neoplasms	Trialtrove	Evgen Pharma {Evgen Ltd}	Sponsor	Industry, all other pharma	United Kingdom			SK10 4TG	sulforaphane, Evgen	STAT transcription factor 3 inhibitor; Transcription factor Nrf2 stimulant	nuclear factor, erythroid 2 like 2; protein tyrosine phosphatase non-receptor type 11; signal transducer and activator of transcription 3	Anti-infective, other; Anticancer, other; Cardiovascular; Urological; Multiple sclerosis treatment; Neurological; Neuroprotective; Respiratory; Ophthalmological, other	Natural product > Plant	anastrozole exemestane letrozole tamoxifen undisclosed - aromatase inhibitor fulvestrant	Aromatase inhibitor; Peroxisome proliferator-activated receptor gamma agonist; Peroxisome proliferator-activated receptor alpha agonist Aromatase inhibitor Estrogen receptor antagonist; Aromatase inhibitor Estrogen receptor antagonist; Selective estrogen receptor modulator Estrogen receptor antagonist; Aromatase inhibitor Estrogen receptor antagonist; Selective estrogen receptor downregulator; DN…	cytochrome P450 family 19 subfamily A member 1 cytochrome P450 family 19 subfamily A member 1 cytochrome P450 family 19 subfamily A member 1 estrogen receptor 1 estrogen receptor 1; estrogen receptor 2	Anticancer, hormonal; Fertility enhancer; Reproductive/gonadal, general Anticancer, hormonal Anticancer, hormonal Anticancer, hormonal Anticancer, hormonal Anticancer, hormonal; Menstruation disorders; Immunosuppressant	Reformulation > Oral reformulation > Disintegrating; Small molecule; Small molecule > Synthetic small molecule Natural product > Animal; Small molecule > Synthetic small molecule Small molecule; Small molecule > Synthetic small molecule Small molecule > Synthetic small molecule Small molecule > Synthetic small molecule Natural product > Animal; Small molecule > Synthetic small molecule	ERBB2	Diagnostic; Predictive; Predisposing; Prognostic	To evaluate the safety, efficacy, tolerance and biomarker analysis of Sulforadex in combination with different hormone-based therapies in metastatic breast cancer To demonstrate the safety and efficacy of SFX-01 when used in combination with aromatase inhibitors (AIs), tamoxifen and fulvestrant Time to response, objective response rate, progression free survival interval and the PK of SFX-01, AI,…	Adverse Events Apoptotic index Clinical benefit rate Complete response Partial response Response evaluation criteria in solid tumors Safety and Tolerability Stable Disease Treatment Emergent Adverse Events	Safety/Toxicity > Adverse Drug Reactions Efficacy > Major Molecular Response Efficacy > Clinical Response/Remission Efficacy > Clinical Response/Remission Efficacy > Clinical Response/Remission Efficacy > Clinical Response/Remission Safety/Toxicity > Safety/Tolerability Efficacy > Clinical Response/Remission Safety/Toxicity > Adverse Drug Reactions	Tumour growth retardation Primary objectives To evaluate safety and efficacy (via tumour imaging) in patients starting to become resistant to mainstream hormone therapy. To determine the safety and tolerability of SFX-01 in combination with Aromatase Inhibitors, tamoxifen and fulvestrant; To determine clinical benefit rate (CBR) (complete response [CR] + partial response [PR] + stable disease [SD…	Apoptotic index Duration of overall response Overall response rate Overall survival Progression-free survival Response evaluation criteria in solid tumors Time to next treatment Time to progression Time to response	Efficacy > Major Molecular Response Efficacy > Clinical Response/Duration Efficacy > Clinical Response/Remission Efficacy > Survival Efficacy > Survival Efficacy > Clinical Response/Remission Efficacy > Disease Progression Efficacy > Disease Progression Efficacy > Disease Progression	Secondary Outcome Measures: Objective Response rate [ Time Frame: 24 Weeks ] To determine objective response rate (ORR) (CR+PR) at 24 weeks using RECIST v1.1 Time To Response [ Time Frame: 24 weeks ] To determine time to response Time to Progression [ Time Frame: 24 Weeks ] To determine time to progression (TTP) Progression Free Survival [ Time Frame: 24 Weeks ] To determine progression free surv…	2016-10-01	Actual	20.96	Actual	2018-07-01	Actual	6.34	Actual	2019-01-10	Actual	2019-03-31	Actual	2019-10-01	Actual
243233	251 BBI608-201GBM BBI608-251 NCI-2017-00326 NCT02315534 S16-00902 TrialTroveID-243233	A Phase Ib/II Clinical Study of BBI608 in Combination With Temozolomide for Adult Patients With Recurrent or Progressed Glioblastoma	I/II	Completed	Oncology	Oncology: CNS, Glioblastoma	(N/A); Adjuvant; Neoadjuvant; Second line	Glioblastoma	Trialtrove	Sumitomo Dainippon Pharma {Dainippon Sumitomo}/Sumitomo Dainippon Pharma Oncology {Boston Biomedical}	Sponsor	Industry, all other pharma	Japan		Chuo-ku	541-0045	napabucasin	STAT transcription factor 3 inhibitor; Transcription factor inhibitor; Apoptosis stimulant; Wnt pathway inhibitor; Immuno-oncology therapy	signal transducer and activator of transcription 3	Anticancer, immunological	Small molecule; Small molecule > Synthetic small molecule	surgical intervention temozolomide (oral)	Not applicable DNA inhibitor; T cell stimulant	Not applicable	Miscellaneous Anticancer, alkylating	Small molecule > Synthetic small molecule Small molecule; Small molecule > Synthetic small molecule			To study BBI608 in combination with temozolomide in patients with recurrent or progressive glioblastoma who have not received prior bevacizumab therapy. In the phase 1/DLT cohort portion of this study, pharmacokinetics will be evaluated for both arms A and B. Pharmacodynamics will be evaluated in all patients who undergo surgical resection. A 6-patient safety cohort was planned to evaluate the oc…	Dose-limiting toxicities Progression-free survival	Safety/Toxicity > Safety/Tolerability Efficacy > Survival	Primary Outcome Measures : Dose-limiting Toxicities (DLTs) [ Time Frame: 28 days after first administration of combination treatment (BBI608+TMZ) ] Number of patients who experienced a dose limiting toxicity following a dosing of BBI608 Progression Free Survival (PFS)-6 [ Time Frame: From the time of exposure to study drug to first objective documentation of disease progression or death due to an…	Clinical benefit rate Complete response Overall response rate Overall survival Partial response Progression-free survival Resection rate Stable Disease	Efficacy > Clinical Response/Remission Efficacy > Clinical Response/Remission Efficacy > Clinical Response/Remission Efficacy > Survival Efficacy > Clinical Response/Remission Efficacy > Survival Efficacy > Clinical Response/Remission Efficacy > Clinical Response/Remission	Secondary Outcome Measures : Progression Free Survival (PFS)-12 [ Time Frame: From the time of exposure to study drug to first objective documentation of disease progression or death due to any cause, up to 12 months ] To assess the effect of BBI608 + temozolomide (TMZ) therapy defined as the percentage of patients who have survived without objective disease progression for at least 12 months aft…	2015-03-01	Actual	37.09	Actual	2018-04-03	Actual	6.21	Actual	2018-10-09	Actual	2019-06-24	Actual
219888	13053 14102 14148 3L-16-4 BBI608-503-103HCC BBIHCC-103 HCC-103 NCI-2014-02447 NCT02279719 TrialTroveID-219888 USO 14148	A Phase Ib/II Clinical Study of BBI608 in Combination With Sorafenib, or BBI503 in Combination With Sorafenib in Adult Patients With Hepatocellular Carcinoma	I/II	Completed	Oncology	Oncology: Liver	First line; Stage III; Stage IV	Carcinoma; Carcinoma, Hepatocellular; Liver Cancer; Liver Neoplasms	Trialtrove	Sumitomo Dainippon Pharma {Dainippon Sumitomo}/Sumitomo Dainippon Pharma Oncology {Boston Biomedical}	Sponsor	Industry, all other pharma	Japan		Chuo-ku	541-0045	napabucasin amcasertib	STAT transcription factor 3 inhibitor; Transcription factor inhibitor; Apoptosis stimulant; Wnt pathway inhibitor; Immuno-oncology therapy Kinase inhibitor	signal transducer and activator of transcription 3 Unspecified	Anticancer, immunological Hepatoprotective; Anticancer, other	Small molecule; Small molecule > Synthetic small molecule Small molecule; Small molecule > Synthetic small molecule	sorafenib	RET tyrosine kinase inhibitor; B-raf kinase inhibitor; C-kit inhibitor; C-raf kinase inhibitor; Flt-3 antagonist; Platelet-derived growth factor receptor beta kinase inhib; Raf kinase inhibitor; VEGFR tyrosine kinase inhibitor; VEGFR-2 tyrosine kinase inhibitor; VEGFR-3 tyrosine kinase inhibitor; Angiogenesis inhibitor	fms related tyrosine kinase 3; fms related tyrosine kinase 4; kinase insert domain receptor; platelet derived growth factor subunit B; Raf-1 proto-oncogene, serine/threonine kinase; ret proto-oncogene	Anticancer, other	Small molecule > Synthetic small molecule	VEGFA	Diagnostic; Predictive; Predisposing; Prognostic	To evaluate BBI608 in combination with sorafenib, or BBI503 in combination with sorafenib in adult patients with advanced hepatocellular carcinoma who have not received systemic chemotherapy. To determine the safety, tolerability, and recommended Phase II dose (RP2D) of napabucasin (BBI608) in combination with sorafenib or amcasertib (BBI503) in adult patients with advanced HCC, according to the …	Adverse Events Dose-limiting toxicities Response evaluation criteria in solid tumors Safety and Tolerability Serious Adverse Event	Safety/Toxicity > Adverse Drug Reactions Safety/Toxicity > Safety/Tolerability Efficacy > Clinical Response/Remission Safety/Toxicity > Safety/Tolerability Safety/Toxicity > Serious Adverse Events	Primary Outcome Measures: Determination of the Recommended Phase 2 Dose (RP2D) by assessing dose-limiting toxicities (DLTs) (Phase 1 portion) [ Time Frame: 6 weeks including 2-week Sorafenib run-in period prior to initiation of combination therapy ] Number of Participants with Adverse Events as a Measure of Safety and Tolerability [ Time Frame: Adverse events will be assessed at baseline, while t…	Cmax	Pharmacokinetics/Pharmacodynamics > PK/PD	Secondary Outcome Measures: Pharmacokinetic profile of BBI608 or BBI503 when administered in combination with sorafenib as assessed by maximum plasma concentration and area under the curve [ Time Frame: On Day 15 and Day 16 of the first cycle and Day 15 of the second cycle, prior to dosing and every one hours to 11 hours and 24 hours after first dose ] Blood sampling to assess the pharmacokinetic…	2014-12-01	Actual	45.34	Actual	2018-09-11	Actual	9.63	Actual	2019-07-01	Actual	2019-10-31	Actual
217750	317-KOA-1401i NCT02250170 TrialTroveID-217750	A Phase I, Open-label, Non-Randomized, Dose Escalation Trial to Evaluate Safety and Biomarker of OPB-111077 in Subjects With Advanced Solid Tumor	I	Completed	Oncology	Oncology: Unspecified Solid Tumor	Second line; Stage III; Stage IV	Neoplasms; Neoplasms, Unknown Primary	Trialtrove	Otsuka Holdings/Otsuka Pharmaceutical	Sponsor	Industry, all other pharma	Japan		Chiyoda-ku	101-0048	OPB-111077	STAT transcription factor 3 inhibitor; Immuno-oncology therapy	signal transducer and activator of transcription 3	Anticancer, other	Small molecule; Small molecule > Synthetic small molecule								Dose escalation part: To characterize the safety, biomarker and pharmacokinetics of OPB-111077 in advanced solid tumor. Expansion part: To evaluate the biomarker, safety, pharmacokinetics and antitumor activity of OPB-111077 in selected tumor types. To determine the safety, tolerability, maximum tolerated dose and recommended dose of OPB-111077 administered orally 4-days on and 3-days off (3 week…	Adverse Events Maximum tolerated dose Response evaluation criteria in solid tumors Safety and Tolerability	Safety/Toxicity > Adverse Drug Reactions Safety/Toxicity > Safety/Tolerability Efficacy > Clinical Response/Remission Safety/Toxicity > Safety/Tolerability	Primary Outcome Measures: Adverse Events [ Time Frame: 21 days ] Number of participants with Adverse Events Maximum tolerated dose [ Time Frame: 21 days ] The highest dose that does not lead to discontinuation of dose escalation Biomarker of OPB-111077 [ Time Frame: 21 days ] Change from baseline on predictable biomarker specified in the protocol main objectives of the trial are: 1) Dose escalati…	Cmax Response evaluation criteria in solid tumors Safety and Tolerability Tmax	Pharmacokinetics/Pharmacodynamics > PK/PD Efficacy > Clinical Response/Remission Safety/Toxicity > Safety/Tolerability Pharmacokinetics/Pharmacodynamics > PK/PD	Secondary Outcome Measures: Tumor response measured by RECIST(Response Evaluation Criteria in Solid Tumor) 1.1 Assessment [ Time Frame: 3~18 weeks depending on tumor response ] Tumor response measured by RECIST(Response Evaluation Criteria in Solid Tumor) 1.1 Assessment will be conducted at Screening, end of Cycle 1, end of Cycle 2, end of every 2 cycles thereafter, at the final study visit. Phar…	2014-10-23	Actual	50.53	Actual	2019-01-08	Actual	1.94	Actual	2019-03-08	Actual	2019-03-08	Actual
216196	118 BBI608-103PANC BBI608-118 BBI608-201PANC NCI-2014-02055 NCT02231723 OSU-14146 TrialTroveID-216196 USO 14102	A Phase Ib Clinical Study of BBI608 in Combination With Standard Chemotherapies in Adult Patients With Metastatic Pancreatic Adenocarcinoma	I	Completed	Oncology	Oncology: Pancreas	Second line; Stage IV	Adenocarcinoma; Pancreatic Cancer; Pancreatic Neoplasms	Trialtrove	Sumitomo Dainippon Pharma {Dainippon Sumitomo}/Sumitomo Dainippon Pharma Oncology {Boston Biomedical}	Sponsor	Industry, all other pharma	Japan		Chuo-ku	541-0045	napabucasin	STAT transcription factor 3 inhibitor; Transcription factor inhibitor; Apoptosis stimulant; Wnt pathway inhibitor; Immuno-oncology therapy	signal transducer and activator of transcription 3	Anticancer, immunological	Small molecule; Small molecule > Synthetic small molecule	irinotecan (IV) gemcitabine hydrochloride oxaliplatin (IV) fluorouracil leucovorin nab-paclitaxel (IV) irinotecan, PharmaEngine	DNA topoisomerase I inhibitor DNA synthesis inhibitor; Thymidylate synthase inhibitor; DNA repair enzyme inhibitor; Cell cycle inhibitor DNA inhibitor; DNA synthesis inhibitor DNA synthesis inhibitor; Thymidylate synthase inhibitor; RNA synthesis inhibitor Unidentified pharmacological activity Beta tubulin inhibitor; Microtubule stimulant; Taxane DNA topoisomerase I inhibitor	DNA topoisomerase I checkpoint kinase 1 Not applicable tubulin beta class I DNA topoisomerase I	Anticancer, other Antiviral, other; Anticancer, antimetabolite Anticancer, alkylating Anticancer, antimetabolite Radio/chemosensitizer; Antianaemic; Antidepressant Anticancer, other; Cardiovascular Anticancer, other	Natural product > Plant; Small molecule Small molecule; Small molecule > Synthetic small molecule; Unidentified Small molecule; Small molecule > Synthetic small molecule Small molecule > Synthetic small molecule Small molecule > Synthetic small molecule Reformulation > Optimized reformulation > Nanoparticle optimized; Small molecule > Synthetic small molecule Natural product > Plant; Reformulatio…	DPYD	Diagnostic; Predictive; Prognostic	To study BBI608 administered in combination with Gemcitabine and nab-Paclitaxel, mFOLFIRINOX, FOLFIRI, or MM-398 with 5-FU and leucovorin in adult patients with metastatic pancreatic adenocarcinoma. To determine RP2D, safety, tolerability, and preliminary anti-cancer activity of BBI-608 in combination with Gemcitabine and nab-PTX. To determine the RP2D, PK profile and signs of anticancer activity…	Adverse Events Dose-limiting toxicities Safety and Tolerability Serious Adverse Event	Safety/Toxicity > Adverse Drug Reactions Safety/Toxicity > Safety/Tolerability Safety/Toxicity > Safety/Tolerability Safety/Toxicity > Serious Adverse Events	Primary Outcome Measures: Safety by reporting the adverse events and serious adverse events [ Time Frame: 6 months ] Determination of the Recommended Phase 2 Dose by assessing dose-limiting toxicities (DLTs) [ Time Frame: 3 months ]			Secondary Outcome Measures: Assess the preliminary anti-tumor activity of BBI608 when administered in combination with standard chemotherapies by performing tumor assessments every 8 weeks [ Time Frame: 6 months ] Assess the preliminary anti-tumor activity of BBI608 when administered in combination with standard chemotherapies by performing serum CA 19-9 level measurement [ Time Frame: 6 months ]…	2014-08-01	Actual	38.28	Actual	2017-10-09	Actual	31.74	Actual	2020-06-01	Actual	2020-06-30	Actual
209159	734 BBI608-336 BRIGHTER CTR20160293 EudraCT Number: 2014-000774-18 IRAS ID: 160335 JapicCTI-142690 jRCT2080222639 NCI-2016-01715 NCRN - 3258 NCT02178956 REec-2015-1352 TrialTroveID-209159 U1111-1161-0304	A Phase III Clinical Trial of BBI608 Plus Weekly Paclitaxel versus Placebo Plus Weekly Paclitaxel in Adult Patients with Advanced, Previously Treated Gastric and Gastro-Esophageal Junction Adenocarcinoma.	III	Completed	Oncology	Oncology: Esophageal; Oncology: Gastric	Second line; Stage III; Stage IV	Esophageal Cancer; Esophageal Neoplasms; Stomach Carcinoma; Stomach Neoplasms	Trialtrove	Sumitomo Dainippon Pharma {Dainippon Sumitomo}/Sumitomo Dainippon Pharma Oncology {Boston Biomedical}	Sponsor	Industry, all other pharma	Japan		Chuo-ku	541-0045	napabucasin	STAT transcription factor 3 inhibitor; Transcription factor inhibitor; Apoptosis stimulant; Wnt pathway inhibitor; Immuno-oncology therapy	signal transducer and activator of transcription 3	Anticancer, immunological	Small molecule; Small molecule > Synthetic small molecule	paclitaxel	Beta tubulin inhibitor; Microtubule stimulant; Taxane; Tubulin polymerization inhibitor	epidermal growth factor receptor; erb-b2 receptor tyrosine kinase 2; tubulin beta class I	Anticancer, other	Biological > Protein > Antibody > Monoclonal antibody, other; Natural product > Plant; Small molecule	BATF2; ERBB2	Diagnostic; Predictive; Predisposing; Prognostic	To evaluate BBI608 with paclitaxel in patients with gastric/GEJ adenocarcinoma To find out whether it is better to receive a new drug, BBI608, in addition to paclitaxel chemotherapy or better to receive paclitaxel chemotherapy alone as second line treatment for gastric and gastroesophageal junction cancer after prior first line platinum and fluoropyrimidine based chemotherapy. To determine if pac…	Overall survival	Efficacy > Survival	Primary Outcome Measures: Overall Survival [ Time Frame: 36 months ] The primary objective of this study is to assess the effect of orally administered BBI608 plus weekly paclitaxel, in comparison to placebo plus weekly paclitaxel on the Overall Survival of patients with advanced histopathologically confirmed gastric or gastroesophageal junction adenocarcinoma who failed treatment with one platin…	Adverse Events Clinical benefit rate Common Terminology Criteria for Adverse Events Complete response EORTC Quality of Life Questionnaire NCI-CTC scale Overall response rate Overall survival Partial response Progression-free survival Quality of Life Response evaluation criteria in solid tumors Safety and Tolerability Stable Disease	Safety/Toxicity > Adverse Drug Reactions Efficacy > Clinical Response/Remission Safety/Toxicity > Adverse Drug Reactions Efficacy > Clinical Response/Remission Efficacy > Health-Related Quality Of Life (Patient Reported Outcomes) (Efficacy) Safety/Toxicity > Side Effects Efficacy > Clinical Response/Remission Efficacy > Survival Efficacy > Clinical Response/Remission Efficacy > Survival HEOR > He…	Secondary Outcome Measures: Progression Free Survival [ Time Frame: 36 months ] Defined as the time from randomization to the first objective documentation of disease progression or death due to any cause.which comes first. Progression is defined using Response Evaluation Criteria In Solid Tumors Criteria(RECIST v1.1), as a 20% increase in the sum of the longest diameter of target lesions, or a m…	2014-08-01	Actual	28.39	Actual	2016-12-12	Actual	9.27	Actual	2017-09-20	Actual	2017-09-20	Actual	2018-05-16	Actual
202311	2013/00691 NCT02058017 NP01/27/13 TrialTroveID-202311	The Signal Transducer and Activator of Transcription (STAT)3 Pathway and the Development of STAT3 Phosphorylation Inhibitors as Cancer Therapy: Lead-In Phase I Dose-Escalating, Open-Label, Non-Randomised Study of A Weekly Regimen OPB-51602 in Advanced Refractory Solid Tumours With Enrichment Cohorts of Nasopharyngeal Carcinoma Followed By A Biomarker Study Evaluating OPB-51602 in Locally Advanced…	I	Terminated	Oncology	Oncology: Head/Neck	Nasopharyngeal; Second line; Stage III; Stage IV	Carcinoma; Head and Neck Neoplasms; Nasopharyngeal Neoplasms	Trialtrove	(Other Hospital/Academic/Medical Center) Otsuka Holdings/Otsuka Pharmaceutical Shin Nippon Biomedical Laboratories/Translational Research, Ltd.	Sponsor Collaborator Collaborator	Academic Industry, all other pharma Industry, all other pharma	Japan Japan		Chiyoda-ku Tokyo	101-0048 135-0091	OPB-51602	STAT transcription factor 3 inhibitor	signal transducer and activator of transcription 3	Anticancer, other	Small molecule > Synthetic small molecule	cisplatin radiation therapy	DNA inhibitor; DNA synthesis inhibitor Unidentified pharmacological activity	Not applicable	Anticancer, alkylating Miscellaneous	Small molecule > Synthetic small molecule Small molecule > Synthetic small molecule	CYP3A4	Predictive; Predisposing; Prognostic	To determine the safety, tolerability, pharmacokinetics, maximum tolerated dose (MTD), and recommended Phase II dose of OPB-51602 administered on a weekly basis in subjects with advanced malignancies.			Primary Outcome Measures: Recommended Phase II dose of OPB-51602 [ Time Frame: 1 year ]				2013-11-01	Actual	17.94	Actual	2015-05-01	Actual			2015-05-01	Actual	2015-05-31	Actual
202164	EVG002N NCT02055716 TrialTroveID-202164	A Randomised, Double-blind, Placebo-controlled, Multiple Ascending Dose Study to Evaluate the Safety, Tolerance, Pharmacokinetics and Pharmacodynamics of Sulforadex in Healthy Male Subjects Following Daily Dosing for 7 Days	I	Completed	Oncology	Oncology: Prostate	(N/A); Line of therapy N/A	Prostatic Neoplasms	Trialtrove	Evgen Pharma {Evgen Ltd}	Sponsor	Industry, all other pharma	United Kingdom			SK10 4TG	sulforaphane, Evgen	STAT transcription factor 3 inhibitor; Transcription factor Nrf2 stimulant	nuclear factor, erythroid 2 like 2; protein tyrosine phosphatase non-receptor type 11; signal transducer and activator of transcription 3	Anti-infective, other; Anticancer, other; Cardiovascular; Urological; Multiple sclerosis treatment; Neurological; Neuroprotective; Respiratory; Ophthalmological, other	Natural product > Plant	Alpha-CD	Unidentified pharmacological activity		Nutritional supplement	Small molecule > Synthetic small molecule			To determine the safety and tolerability of multiple doses of Sulforadex in healthy male volunteers over 7 days with qd or bid dosing.	Adverse Events Cardiac Telemetry Safety and Tolerability Vital signs	Safety/Toxicity > Adverse Drug Reactions Safety/Toxicity > Cardiac Measures/Events Safety/Toxicity > Safety/Tolerability Safety/Toxicity > Serious Adverse Events	Primary Outcome Measures: Number of participants with adverse events [ Time Frame: 7 days ] Safety assessments will include standard laboratory safety tests (haematology, biochemistry, coagulation and urinalysis), vital signs, physical examinations, 12-lead ECG, telemetry and AE monitoring.	Area under the curve score Plasma concentration	Pharmacokinetics/Pharmacodynamics > PK/PD Pharmacokinetics/Pharmacodynamics > PK/PD	Secondary Outcome Measures: Area under the plasma concentration versus time curve (AUC) of sulforaphane [ Time Frame: time 0, 30 min 1 2 4 8 12 & 24 hrs post dose on days 1,2 & 7 ] Plasma sulforaphane concentrations will be measured by LCMS/MS assay. Area under the plasma concentration-time curve from zero to time t of the last measured concentration above the limit of quantification (AUC0-t).	2014-01-01	Actual							2014-04-01	Actual	2014-05-31	Actual
200923	JapicCTI-142420 TrialTroveID-200923	A Phase I clinical study of BBI608 administered with paclitaxel in patients with previously treated unresectable/recurrent gastric cancer	I	Completed	Oncology	Oncology: Esophageal; Oncology: Gastric	Fourth line or greater; Second line; Stage III; Stage IV; Third line	Esophageal Cancer; Esophageal Neoplasms; Stomach Carcinoma; Stomach Neoplasms	Trialtrove	Sumitomo Dainippon Pharma {Dainippon Sumitomo}	Sponsor	Industry, all other pharma	Japan		Chuo-ku	541-0045	napabucasin	STAT transcription factor 3 inhibitor; Transcription factor inhibitor; Apoptosis stimulant; Wnt pathway inhibitor; Immuno-oncology therapy	signal transducer and activator of transcription 3	Anticancer, immunological	Small molecule; Small molecule > Synthetic small molecule	paclitaxel	Beta tubulin inhibitor; Microtubule stimulant; Taxane; Tubulin polymerization inhibitor	epidermal growth factor receptor; erb-b2 receptor tyrosine kinase 2; tubulin beta class I	Anticancer, other	Biological > Protein > Antibody > Monoclonal antibody, other; Natural product > Plant; Small molecule			To determine the tolerability, safety, and pharmacokinetic profile of BBI608 with paclitaxel with previously treated unresectable/ recurrent gastric cancer.	Common Terminology Criteria for Adverse Events Safety and Tolerability	Safety/Toxicity > Adverse Drug Reactions Safety/Toxicity > Safety/Tolerability	Primary Outcome: Safety Pharmacokinetics Timepoints: CTCAE (ver.4.0) Primary objectives were tolerability, safety and pharmacokinetics of napabucasin plus paclitaxel.	Response evaluation criteria in solid tumors	Efficacy > Clinical Response/Remission	Secondary Outcome: Efficacy Timepoints: RECIST (ver.1.1) The secondary objective was to investigate preliminary antitumour activity. An exploratory objective was to assess the relationship between biomarkers and the antitumour activity of napabucasin.	2014-02-01	Actual					9.4	Anticipated	2015-06-30	Anticipated			2015-05-13	Actual
200037	1406458848 246 BBI608-246 NCI-2015-00892 NCT02024607 TrialTroveID-200037	A Phase Ib/II Clinical Study of BBI608 in Combination With Standard Chemotherapies in Adult Patients With Advanced Gastrointestinal Cancer	I/II	Completed	Oncology	Oncology: Bile Duct (Cholangiocarcinoma); Oncology: Colorectal; Oncology: Esophageal; Oncology: Gastric; Oncology: Liver; Oncology: Pancreas	Fourth line or greater; Stage III; Stage IV; Third line	Bile Duct Neoplasms; Carcinoma, Hepatocellular; Cholangiocarcinoma; Colorectal Neoplasms; Esophageal Cancer; Esophageal Neoplasms; Gastrointestinal Neoplasms; Liver Cancer; Liver Neoplasms; Pancreatic Cancer; Pancreatic Neoplasms; Stomach Carcinoma; Stomach Neoplasms	Trialtrove	Sumitomo Dainippon Pharma {Dainippon Sumitomo}/Sumitomo Dainippon Pharma Oncology {Boston Biomedical}	Sponsor	Industry, all other pharma	Japan		Chuo-ku	541-0045	napabucasin	STAT transcription factor 3 inhibitor; Transcription factor inhibitor; Apoptosis stimulant; Wnt pathway inhibitor; Immuno-oncology therapy	signal transducer and activator of transcription 3	Anticancer, immunological	Small molecule; Small molecule > Synthetic small molecule	capecitabine irinotecan (IV) oxaliplatin (IV) fluorouracil leucovorin regorafenib bevacizumab	DNA synthesis inhibitor; Thymidylate synthase inhibitor; RNA synthesis inhibitor DNA topoisomerase I inhibitor DNA inhibitor; DNA synthesis inhibitor DNA synthesis inhibitor; Thymidylate synthase inhibitor; RNA synthesis inhibitor Unidentified pharmacological activity Fibroblast growth factor receptor 1 antagonist; Fibroblast growth factor receptor 2 antagonist; Platelet-derived growth factor (PD…	thymidylate synthetase DNA topoisomerase I Not applicable B-Raf proto-oncogene, serine/threonine kinase; KIT proto-oncogene, receptor tyrosine kinase; platelet derived growth factor receptor alpha; Raf-1 proto-oncogene, serine/threonine kinase; ret proto-oncogene vascular endothelial growth factor A	Anticancer, antimetabolite Anticancer, other Anticancer, alkylating Anticancer, antimetabolite Radio/chemosensitizer; Antianaemic; Antidepressant Anticancer, other Anticancer, immunological; Neurological	Small molecule; Small molecule > Synthetic small molecule Natural product > Plant; Small molecule Small molecule; Small molecule > Synthetic small molecule Small molecule > Synthetic small molecule Small molecule > Synthetic small molecule Small molecule; Small molecule > Synthetic small molecule Biological > Protein > Antibody > Humanized monoclonal antibody; Biological > Protein > Antibody > Mo…	DPYD	Diagnostic; Predictive; Prognostic	To evaluate BBI608 in combination with standard chemotherapies in adult patients with advanced gastrointestinal cancer. To determine RP2D, safety, tolerability, and preliminary anti-cancer activity of BBI608 in combination with FOLFIRI with or without bevacizumab. To confirm the RP2D and signs of anti-cancer activity of BB608 in combination with FOLFIRI +/- Bev in patients (pts) with advanced col…	Adverse Events Complete response Overall response rate Partial response Safety and Tolerability Serious Adverse Event	Safety/Toxicity > Adverse Drug Reactions Efficacy > Clinical Response/Remission Efficacy > Clinical Response/Remission Efficacy > Clinical Response/Remission Safety/Toxicity > Safety/Tolerability Safety/Toxicity > Serious Adverse Events	Primary Outcome Measures : Number of Participants With Adverse Events and Serious Adverse Events [ Time Frame: The time from the date of first treatment, while the patient is taking napabucasin, and for 30 days after stopping therapy, an average of 4 months. ] Assessment of safety of napabucasin administered in combination with either FOLFOX6 with and without bevacizumab, or CAPOX, or FOLFIRI wit…	Area under the curve score Clinical benefit rate Cmax Complete response Overall survival Partial response Progression-free survival Response evaluation criteria in solid tumors Stable Disease	Pharmacokinetics/Pharmacodynamics > PK/PD Efficacy > Clinical Response/Remission Pharmacokinetics/Pharmacodynamics > PK/PD Efficacy > Clinical Response/Remission Efficacy > Survival Efficacy > Clinical Response/Remission Efficacy > Survival Efficacy > Clinical Response/Remission Efficacy > Clinical Response/Remission	Secondary Outcome Measures : Determination of the Maximum Observed Concentration (Cmax) and Area Under the Plasma Concentration vs. Time Curve (AUClast) [ Time Frame: Blood samples drawn on days 1, 2, 15, 16, 21, and 22 of the first study cycle ] To determine the maximum concentration of napabucasin and the area under the plasma concentration vs. time curve of napabucasin when administered in com…	2014-01-01	Actual	45.24	Actual	2017-10-09	Actual	16.69	Actual	2019-03-01	Actual	2019-11-30	Actual	2021-09-20	Actual
194108	TrialTroveID-194108	Pre-operative Window trial of Sulforadex in patients with early stage prostate cancer	I/II	Terminated	Oncology	Oncology: Prostate	Neoadjuvant; Stage I; Stage II	Prostatic Neoplasms	Trialtrove	Evgen Pharma	Sponsor	Industry, all other pharma	United Kingdom			SK10 4TG	sulforaphane, Evgen	STAT transcription factor 3 inhibitor; Transcription factor Nrf2 stimulant	nuclear factor, erythroid 2 like 2; protein tyrosine phosphatase non-receptor type 11; signal transducer and activator of transcription 3	Anti-infective, other; Anticancer, other; Cardiovascular; Urological; Multiple sclerosis treatment; Neurological; Neuroprotective; Respiratory; Ophthalmological, other	Natural product > Plant								To evaluate Sulforadex in patients with prostate cancer To evaluate safety and tolerance and for biomarker analysis	Safety and Tolerability	Safety/Toxicity > Safety/Tolerability					2015-12-01	Anticipated
193814	2013-0144 317-12-001 KCT0001016 NCT01942083 TrialTroveID-193814	A Phase I, Open Label, Non Randomized, Multicenter, Dose Escalation Clinical Study to Investigate Safety and Tolerability of OPB(Otsuka Pharmaceutical Biwa)-111077 in Subjects With Advanced HCC(Hepatocellular Carcinoma)	I	Terminated	Oncology	Oncology: Liver	Second line; Stage III; Stage IV	Carcinoma; Carcinoma, Hepatocellular; Liver Cancer; Liver Neoplasms	Trialtrove	Otsuka Holdings/Otsuka Pharmaceutical/Korea Otsuka Pharmaceutical	Sponsor	Industry, all other pharma	Japan		Chiyoda-ku	101-0048	OPB-111077	STAT transcription factor 3 inhibitor; Immuno-oncology therapy	signal transducer and activator of transcription 3	Anticancer, other	Small molecule; Small molecule > Synthetic small molecule								To investigate the safety and tolerability of escalating doses of OPB-111077 administered orally, once daily in subjects with advanced HCC (Hepatocellular Carcinoma)	Adverse Events Common Terminology Criteria for Adverse Events Maximum tolerated dose Safety and Tolerability	Safety/Toxicity > Adverse Drug Reactions Safety/Toxicity > Adverse Drug Reactions Safety/Toxicity > Safety/Tolerability Safety/Toxicity > Safety/Tolerability	Primary Objective: To test the safety (the impact of the study drug on your body) and tolerability, and find the highest dose of an investigational product (a drug that is not approved for sale) called OPB-111077 that can be given safely for the 24 days first cycle (Cycle 1). Primary Outcome Measures: Safety of OPB-111077 [ Time Frame: Within the first cycle [24 days] ] Number of participants wit…	Cmax Tmax	Pharmacokinetics/Pharmacodynamics > PK/PD Pharmacokinetics/Pharmacodynamics > PK/PD	Secondary Objectives: To investigate the Pharmacokinetics (PK) properties of OPB-111077 and its metabolites in plasma after single and repeated administration of OPB-111077. To find out if OPB 111077 has any effect in stopping tumors from growing. Secondary Outcome Measures: Pharmacokinetics (PK) properties of OPB-111077 and its metabolites. [ Time Frame: Within the first cycle [24 days] ] The fo…	2013-05-29	Actual	36.11	Actual	2016-06-01	Actual			2016-06-01	Actual	2016-07-11	Actual	2018-05-16	Actual
190799	2012-0358 NCI-2015-00163 NCT01904123 TrialTroveID-190799	A Phase I Trial of WP1066 in Patients With Recurrent Malignant Glioma and Brain Metastasis From Melanoma	I	Completed	Oncology	Oncology: CNS, Glioblastoma; Oncology: Melanoma	Adjuvant; BRAF; PD-1 Refractory; PD-L1 Refractory; Second line; Stage IV	Brain Neoplasms; Glioblastoma; Glioma; Melanoma; Neoplasms	Trialtrove	MD Anderson Cancer Center, University of Texas National Institutes of Health/National Cancer Institute	Sponsor Collaborator	Academic Government					WP-1066	Bcr-Abl inhibitor; Janus kinase 2 inhibitor; Tyrosine kinase inhibitor (TKI); Oncogene inhibitor; Myc inhibitor; STAT transcription factor 3 inhibitor; Hypoxia-inducible factor 1 alpha antagonist; Immuno-oncology therapy; Immune checkpoint inhibitor	ABL proto-oncogene 1, non-receptor tyrosine kinase; BCR activator of RhoGEF and GTPase; hypoxia inducible factor 1 subunit alpha; Janus kinase 2; MYC proto-oncogene, bHLH transcription factor; signal transducer and activator of transcription 3	Anticancer, immunological; Antipsoriasis	Small molecule; Small molecule > Synthetic small molecule						BRAF; CYP2D6; CYP3A4; GPT; MGMT; PDCD1; RBM15	Diagnostic; Predictive; Predisposing; Prognostic	To find the highest tolerable dose of WP1066 that can be given to patients with recurrent (has returned after treatment) cancerous brain tumors or melanoma that has spread to the brain. To study safety and efficacy of the drug. To study the side effects and best dose of STAT3 inhibitor WP1066 in treating patients with malignant glioma that has come back or melanoma that has spread to the brain an…	Adverse Events Dose-limiting toxicities Maximum tolerated dose NCI-CTC scale Safety and Tolerability	Safety/Toxicity > Adverse Drug Reactions Safety/Toxicity > Safety/Tolerability Safety/Toxicity > Safety/Tolerability Safety/Toxicity > Side Effects Safety/Toxicity > Safety/Tolerability	Primary Outcome Measures : Maximum tolerated dose (MTD) of JAK2 inhibitor WP1066, defined as the dose level at which 0/6 or 1/6 patients experience a dose limiting toxicity (DLT) with at least 2 patients experiencing DLT at the next higher dose level [ Time Frame: 28 days ] A DLT will be defined as an adverse event or an abnormal laboratory value assessed as being at least possibly related to the…	Bioavailability Complete response Duration of overall response Immune Response Overall response rate Overall survival Partial response Progression-free survival	Pharmacokinetics/Pharmacodynamics > PK/PD Efficacy > Clinical Response/Remission Efficacy > Clinical Response/Duration Efficacy > Clinical Response/Remission Efficacy > Clinical Response/Remission Efficacy > Survival Efficacy > Clinical Response/Remission Efficacy > Survival	Secondary Outcome Measures : Pharmacokinetic analysis of the in vivo bioavailability of JAK2 inhibitor WP1066 [ Time Frame: Days 1, 2, 14, and 15 of course 1 ] Proportion of patients reaching complete response or partial response [ Time Frame: Up to 2 months after the last study drug dose ] Estimated with a 95% confidence interval. Duration of response [ Time Frame: Up to 2 months after the last …	2018-07-13	Actual	32.64	Actual	2021-04-01	Actual	11.47	Actual	2022-03-16	Actual	2022-03-16	Actual	2022-05-16	Actual
186655	TrialTroveID-186655	A Phase I Trial of BBI608 in Japanese Patients with Solid Tumors	I	Terminated	Oncology	Oncology: Unspecified Solid Tumor	(N/A); Line of therapy N/A	Neoplasms, Unknown Primary	Trialtrove	Sumitomo Dainippon Pharma {Dainippon Sumitomo}/Sumitomo Dainippon Pharma Oncology {Boston Biomedical}	Sponsor	Industry, all other pharma	Japan		Chuo-ku	541-0045	napabucasin	STAT transcription factor 3 inhibitor; Transcription factor inhibitor; Apoptosis stimulant; Wnt pathway inhibitor; Immuno-oncology therapy	signal transducer and activator of transcription 3	Anticancer, immunological	Small molecule; Small molecule > Synthetic small molecule								To evaluate BBI608 in Japanese patients with solid tumors as a monotherapy.							2013-03-01	Actual
185259	D5660C00001 HKCTR-1750 ISIS 481464 JapicCTI-132203 NCT01839604 TrialTroveID-185259	A Phase I/Ib, Open-Label, Multicentre Study to Assess the Safety, Tolerability, Pharmacokinetics and Preliminary Anti-tumour Activity of AZD9150 in Patients With Advanced/Metastatic Hepatocellular Carcinoma	I/II	Completed	Oncology	Oncology: Liver	First line; Second line; Stage III; Stage IV	Carcinoma; Carcinoma, Hepatocellular; Liver Cancer; Liver Neoplasms	Trialtrove	AstraZeneca Ionis Pharmaceuticals {Isis Pharmaceuticals}	Sponsor Collaborator	Industry, Top 20 Pharma Industry, all other pharma	United Kingdom United States		Cambridge Carlsbad	CB2 0AA 92010	danvatirsen	STAT transcription factor 3 inhibitor	signal transducer and activator of transcription 3	Anticancer, other	Biological > Nucleic acid > Nucleic acid, vector type; Small molecule > Synthetic small molecule > Synthetic nucleic acid > Antisense therapy						AFP; CRP	Diagnostic; Predictive; Predisposing; Prognostic	To assess the safety, efficacy, tolerability, pharmacokinetics and preliminary anti-tumour activity of AZD9150 in patients with advanced/metastatic hepatocellular carcinoma. Endpoints: Measurements of anti-tumor activity, STAT3 protein levels in tumor biopsies and STAT3-related biomarkers. To determine dose limiting toxicities (DLTs), maximum tolerated dose (MTD), safety, tolerability, PK, PD, an…	Dose-limiting toxicities Safety and Tolerability	Safety/Toxicity > Safety/Tolerability Safety/Toxicity > Safety/Tolerability	Primary Outcome Measures: Number of Participants With Dose Limiting Toxicities During Cycle 1 [ Time Frame: DLT assessment window - Cycle 1 (22 days) ] Cycle 1 was defined as 3 loading doses given on Days 1, 3, and 5 followed by 3 weekly doses given on Days 8, 15, and 22. Primary objective To investigate the safety and tolerability of AZD9150 when given intravenously to patients with hepatocellul…	Cmax Plasma concentration Progressive disease rate Response evaluation criteria in solid tumors Safety and Tolerability Tmax	Pharmacokinetics/Pharmacodynamics > PK/PD Pharmacokinetics/Pharmacodynamics > PK/PD Efficacy > Clinical Response/Progression Efficacy > Clinical Response/Remission Safety/Toxicity > Safety/Tolerability Pharmacokinetics/Pharmacodynamics > PK/PD	Secondary Outcome Measures: Evaluation of Pharmacokinetics (PK) of AZD9150 (Following Single Administrations in Patients With HCC) by Determining Cmax, Using the Plasma Concentration Data. [ Time Frame: 8 times of PK sampling on Day1 of Cycle1. Additional 6 patients in Japan; 8 times of PK sampling on Day1 of Cycle1. ] 8 times (pre-dose, 1.5, 3, 3.5, 4, 6, 8, 24 hours post-dose) on Day1 of Cycle1…	2013-05-03	Actual	19.22	Actual	2014-12-09	Actual	0.72	Actual	2014-12-31	Actual	2015-02-28	Actual	2016-02-01	Actual
181097	CTR20132408 CTR20140180 TrialTroveID-181097 UAL20090530 UAL20100310	A phase I pharmacokinetic study of ursolic acid nanoliposomes in healthy volunteers and patients with advanced solid tumors	I	Completed	Oncology	Oncology: Breast; Oncology: Colorectal; Oncology: Gallbladder; Oncology: Gastric; Oncology: Liver; Oncology: Lung, Non-Small Cell; Oncology: Lymphoma, Hodgkin's; Oncology: Lymphoma, Non-Hodgkin's; Oncology: Pancreas	Aggressive; Classical; First line; Indolent; Nodular lymphocyte-predominant; Second line; Stage III; Stage IV	Breast Neoplasms; Carcinoma, Hepatocellular; Carcinoma, Non-Small-Cell Lung; Carcinoma, Small Cell; Colorectal Neoplasms; Gallbladder Neoplasms; Hodgkin Disease; Hodgkin Lymphoma; Liver Cancer; Liver Neoplasms; Lymphoma, Large-Cell, Anaplastic; Lymphoma, Non-Hodgkin; Pancreatic Cancer; Pancreatic Neoplasms; Small Cell Lung Carcinoma; Stomach Carcinoma; Stomach Neoplasms	Trialtrove	(Other Hospital/Academic/Medical Center) Wuhan Li Yuanheng Medicine Technology Co.	Sponsor Sponsor	Academic Industry, generic	China				ursolic acid	STAT transcription factor 3 inhibitor		Anticancer, other	Small molecule > Synthetic small molecule						GPT	Predisposing; Prognostic	To evaluate the single- and multiple-dose pharmacokinetics (PK) as well as the safety of ursolic acid nanoliposomes (UANL) in healthy volunteers and in patients with advanced solid tumors. To monitor the ursolic acid nanoliposomes (UANL) toxicities after IV administration in healthy volunteers and in patients with advanced solid tumors. To evaluate of injectable nano liposome human safety with ur…	Clinical benefit rate Quality of Life Safety and Tolerability	Efficacy > Clinical Response/Remission HEOR > Health-Related Quality Of Life Safety/Toxicity > Safety/Tolerability	Primary endpoint: The disease control rate Evaluation time:2-cycle assessment once Endpoint selection: Effectiveness Index + Safety index Quality of life of patients before and after treatment and pain symptom improvement Effectiveness Index + Safety index :A cycle assessment once Endpoint selection : Effectiveness Index + Safety index The primary objective of this study was to evaluate the toler…			Secondary endpoints: Changes in tumor markers before and after treatment Evaluation time 2-cycle assessment once Endpoint selection Effectiveness Index	2009-09-16	Actual							2012-01-19	Actual			2012-09-18	Actual
180190	EVG001N NCT01948362 TrialTroveID-180190	A Randomised, Double-blind, Placebo-controlled, Single Ascending Dose Study to Evaluate the Safety, Tolerance, Pharmacokinetics and Pharmacodynamics of Sulforadex in Healthy Male Subjects	I	Completed	Oncology	Oncology: Prostate	(N/A); Line of therapy N/A	Prostatic Neoplasms	Trialtrove	Evgen Pharma {Evgen Ltd} (Other government agency)	Sponsor Collaborator	Industry, all other pharma Government	United Kingdom			SK10 4TG	sulforaphane, Evgen	STAT transcription factor 3 inhibitor; Transcription factor Nrf2 stimulant	nuclear factor, erythroid 2 like 2; protein tyrosine phosphatase non-receptor type 11; signal transducer and activator of transcription 3	Anti-infective, other; Anticancer, other; Cardiovascular; Urological; Multiple sclerosis treatment; Neurological; Neuroprotective; Respiratory; Ophthalmological, other	Natural product > Plant								To determine the safety and tolerability of single escalating doses of Sulforadex in healthy male volunteers.	Cardiac Telemetry Safety and Tolerability Vital signs	Safety/Toxicity > Cardiac Measures/Events Safety/Toxicity > Safety/Tolerability Safety/Toxicity > Serious Adverse Events	Primary Outcome Measures: Safety [ Time Frame: 2 days ] Safety assessments will include standard laboratory safety tests (haematology, biochemistry, coagulation and urinalysis), vital signs, physical examinations, 12-lead ECG, telemetry and AE monitoring.				2012-12-10	Actual							2013-05-31	Actual	2013-02-28	Actual
176514	317-11-201 NCT01711034 TrialTroveID-176514 VICCPHI1327	A Phase I, Open-label, Multiple Dose Escalation Trial to Determine Safety and Tolerability of Once Daily OPB-111077 in Subjects With Advanced Cancer	I	Completed	Oncology	Oncology: Bile Duct (Cholangiocarcinoma); Oncology: Breast; Oncology: Cervical; Oncology: Colorectal; Oncology: Gastric; Oncology: Lung, Non-Small Cell; Oncology: Lymphoma, Non-Hodgkin's; Oncology: Multiple Myeloma; Oncology: Neuroblastoma; Oncology: Neuroendocrine; Oncology: Ovarian; Oncology: Prostate; Oncology: Renal; Oncology: Soft Tissue Sarcoma; Oncology: Unspecified Solid Tumor	Aggressive; Diffuse large B-cell lymphoma (DLBCL); Hormone refractory; KRAS; Second line; Squamous Cell; Stage III; Stage IV; Unspecified	Bile Duct Neoplasms; Breast Neoplasms; Carcinoma, Non-Small-Cell Lung; Carcinoma, Renal Cell; Cholangiocarcinoma; Colorectal Neoplasms; Fibrosarcoma; Kidney Neoplasms; Leiomyosarcoma; Liposarcoma; Lymphoma, Large B-Cell, Diffuse; Lymphoma, Large-Cell, Anaplastic; Lymphoma, Non-Hodgkin; Multiple Myeloma; Neuroblastoma; Neuroendocrine Tumors; Ovarian Cancer; Ovarian Neoplasms; Prostatic Neoplasms; …	Trialtrove	Otsuka Holdings/Otsuka Pharmaceutical/Otsuka Pharmaceutical Development & Commercialization {Otsuka/Otsuka Maryland Research Institute}	Sponsor	Industry, all other pharma	Japan		Chiyoda-ku	101-0048	OPB-111077	STAT transcription factor 3 inhibitor; Immuno-oncology therapy	signal transducer and activator of transcription 3	Anticancer, other	Small molecule; Small molecule > Synthetic small molecule						KRAS; LRP4; TWF1	Companion Diagnosis; Diagnostic; Predictive; Predisposing; Prognostic	To determine the safe and tolerable dose level of OPB-111077 for patients with advanced cancer. To determine the safety, tolerability, and MTD of OPB-111077 administered orally QD for 4 weeks (28 days) to subjects with advanced cancer.	Adverse Events Safety and Tolerability Vital signs	Safety/Toxicity > Adverse Drug Reactions Safety/Toxicity > Safety/Tolerability Safety/Toxicity > Serious Adverse Events	Primary Outcome Measures: Safety and tolerability of OPB-111077 [ Time Frame: 28 Days ] AEs, Vital signs,Body weight, ECGs, Laboratory tests, Performance status Primary objective: To determine the safe and tolerable dose level of OPB-111077 for patients with advanced cancer.	Cmax Dose-limiting toxicities Maximum tolerated dose Response evaluation criteria in solid tumors Tmax	Pharmacokinetics/Pharmacodynamics > PK/PD Safety/Toxicity > Safety/Tolerability Safety/Toxicity > Safety/Tolerability Efficacy > Clinical Response/Remission Pharmacokinetics/Pharmacodynamics > PK/PD	Secondary Outcome Measures: To determine the pharmacokinetics of OPB-111077 [ Time Frame: 28 Days ] The following PK parameters for Food-effect Sub-study (Cmax, AUCtau,AUCt, tmax, CLss/F and t1/2,z) will be determined using a non-compartmental approach for OPB-111077 and selected metabolites after single (Cycle 1, Day 1) and multiple daily doses (Cycle 2, Day 1). Pharmacodynamic profile [ Time Fr…	2012-06-01	Actual							2015-05-27	Actual	2015-12-31	Actual	2015-11-05	Actual
163799	13057 224 608-224 BBI608-224 NCI-2014-01095 NCT01776307 OSU-13159 TrialTroveID-163799 UPCC-12213 USO 13-057	A Phase II Clinical Study of BBI608 in Adult Patients with Advanced Colorectal Cancer	I/II	Completed	Oncology	Oncology: Colorectal	Fourth line or greater; Stage III; Stage IV; Third line	Colorectal Neoplasms	Trialtrove	Sumitomo Dainippon Pharma {Dainippon Sumitomo}/Sumitomo Dainippon Pharma Oncology {Boston Biomedical}	Sponsor	Industry, all other pharma	Japan		Chuo-ku	541-0045	napabucasin	STAT transcription factor 3 inhibitor; Transcription factor inhibitor; Apoptosis stimulant; Wnt pathway inhibitor; Immuno-oncology therapy	signal transducer and activator of transcription 3	Anticancer, immunological	Small molecule; Small molecule > Synthetic small molecule	capecitabine cetuximab panitumumab	DNA synthesis inhibitor; Thymidylate synthase inhibitor; RNA synthesis inhibitor EGFR antagonist EGFR antagonist	thymidylate synthetase epidermal growth factor receptor epidermal growth factor receptor	Anticancer, antimetabolite Anticancer, immunological Anticancer, immunological	Small molecule; Small molecule > Synthetic small molecule Biological > Protein > Antibody > Chimaeric monoclonal antibody; Biological > Protein > Antibody > Monoclonal antibody, other Biological > Protein > Antibody > Human monoclonal antibody; Biological > Protein > Antibody > Monoclonal antibody, other	EGFR; KRAS	Companion Diagnosis; Diagnostic; Predictive; Predisposing; Prognostic	To study the effect of BBI608 in combination with panitumumab or cetuximab or capecitabine in advanced colorectal cancer patients. Phase II expansion: To confirm safety and anti-tumor activity of napabucasin administered orally at 480mg BID in combination with panitumumab (6mg/kg bi-weekly) in pts with refractory, K-Raswt mCRC. To determine safety and preliminary activity of BBI608 administered o…	Clinical benefit rate Complete response Partial response Response evaluation criteria in solid tumors Stable Disease	Efficacy > Clinical Response/Remission Efficacy > Clinical Response/Remission Efficacy > Clinical Response/Remission Efficacy > Clinical Response/Remission Efficacy > Clinical Response/Remission	Primary Outcome Measures : Disease Control Rate [ Time Frame: From the date of first treatment, every 8 weeks, until the date of first documented objective disease progression, up to 24 months ] Assessment of Disease Control Rate, defined as the proportion of patients with a documented complete response, partial response and stable disease based on RECIST 1.1, in patients with advanced colorectal…	Adverse Events Area under the curve score Cmax Overall survival Progression-free survival Safety and Tolerability Serious Adverse Event	Safety/Toxicity > Adverse Drug Reactions Pharmacokinetics/Pharmacodynamics > PK/PD Pharmacokinetics/Pharmacodynamics > PK/PD Efficacy > Survival Efficacy > Survival Safety/Toxicity > Safety/Tolerability Safety/Toxicity > Serious Adverse Events	Secondary Outcome Measures : Progression Free Survival [ Time Frame: The time from the date of first treatment to the date of first documentation of disease progression or death due to any cause, up to 24 months ] The effect of napabucasin given in combination with cetuximab, panitumumab or capecitabine on Progression Free Survival (PFS) of patients with advanced colorectal cancer. Overall Surviv…	2012-03-01	Actual	64	Actual	2017-07-01	Actual	11.01	Actual	2018-06-01	Actual	2020-04-30	Actual	2021-06-18	Actual
163534	2011-1054 201304035 ISIS 481464-CS1 NCT01563302 TrialTroveID-163534	A Phase I/II Study of ISIS 481464, an Antisense Oligonucleotide Inhibitor of STAT3, Administered to Patients With Advanced Cancers	I/II	Completed	Oncology	Oncology: Lymphoma, Hodgkin's; Oncology: Lymphoma, Non-Hodgkin's; Oncology: Unspecified Solid Tumor	Aggressive; Classical; Diffuse large B-cell lymphoma (DLBCL); Fourth line or greater; Mantle cell lymphoma (MCL); Nodular lymphocyte-predominant; Second line; Stage I; Stage II; Stage III; Stage IV; Third line	Hodgkin Disease; Hodgkin Lymphoma; Lymphoma, Large B-Cell, Diffuse; Lymphoma, Large-Cell, Anaplastic; Lymphoma, Mantle-Cell; Lymphoma, Non-Hodgkin; Neoplasms; Neoplasms, Unknown Primary	Trialtrove	Ionis Pharmaceuticals {Isis Pharmaceuticals} AstraZeneca	Sponsor Collaborator	Industry, all other pharma Industry, Top 20 Pharma	United States United Kingdom		Carlsbad Cambridge	92010 CB2 0AA	danvatirsen	STAT transcription factor 3 inhibitor	signal transducer and activator of transcription 3	Anticancer, other	Biological > Nucleic acid > Nucleic acid, vector type; Small molecule > Synthetic small molecule > Synthetic nucleic acid > Antisense therapy						CD4; CD8A	Diagnostic; Predictive; Predisposing; Prognostic	To evaluate the ISIS-STAT3Rx in patients with cancer. To analyze the induction of tumor-associated cytokines involved in the progression of cancer, such as IL-6, IL-1, TGF beta, and IL-10. To find the highest tolerable dose of ISIS 481464 that can be given to patients with advanced cancer. The safety of ISIS 481464 will also be studied. To see if reducing the amount of STAT3 that your body produc…	Dose-limiting toxicities Maximum tolerated dose Safety and Tolerability	Safety/Toxicity > Safety/Tolerability Safety/Toxicity > Safety/Tolerability Safety/Toxicity > Safety/Tolerability	Primary Outcome Measures: Safety of IONIS-STAT3Rx in patients with Advanced Cancers [ Time Frame: Approximately 28 days after last dose of IONIS -STAT3Rx ] Maximum-tolerated dose (MTD) of IONIS-STAT3Rx in patients with Advanced Cancers. [ Time Frame: Approximately 28 Days ] Highest dose level at which no more than 1 out of 6 patients develops a DLT Primary Objective(s): To evaluate the safety and…	Cmax Response evaluation criteria in solid tumors Safety and Tolerability Tmax	Pharmacokinetics/Pharmacodynamics > PK/PD Efficacy > Clinical Response/Remission Safety/Toxicity > Safety/Tolerability Pharmacokinetics/Pharmacodynamics > PK/PD	Secondary Outcome Measures: Clinical activity of IONIS-STAT3Rx [ Time Frame: Approximately 28 Days after last dose of IONIS-STAT3Rx ] Measured by RECIST in the study population who have measurable disease or relevant disease specific response criteria Pharmacokinetics-Cmax [ Time Frame: Approximately 28 days after last dose of IONIS-STAT3Rx ] Maximum observed drug concentration (Cmax) STAT3 and o…	2012-02-27	Actual	32.76	Actual	2014-11-20	Actual	16.07	Actual	2016-03-23	Actual	2016-03-23	Actual
163146	ACTRN12613000556741 CCTG/AGITG CO.23 CO.23 CO23 JapicCTI-132298 NCIC CTG CO.23 NCT01830621 TrialTroveID-163146	A Phase III Randomized Study of BBI608 and Best Supportive Care versus Placebo and Best Supportive Care in Patients with Pretreated Advanced Colorectal Carcinoma	III	Terminated	Oncology	Oncology: Colorectal	Fourth line or greater; Second line; Stage III; Stage IV; Third line	Carcinoma; Colorectal Neoplasms	Trialtrove	Canadian Cancer Trials Group {NCIC Clinical Trials Group} Australasian Gastrointestinal Trials Group Sumitomo Dainippon Pharma {Dainippon Sumitomo}/Sumitomo Dainippon Pharma Oncology {Boston Biomedical}	Sponsor Collaborator Collaborator	Cooperative Group Cooperative Group Industry, all other pharma	Japan		Chuo-ku	541-0045	napabucasin	STAT transcription factor 3 inhibitor; Transcription factor inhibitor; Apoptosis stimulant; Wnt pathway inhibitor; Immuno-oncology therapy	signal transducer and activator of transcription 3	Anticancer, immunological	Small molecule; Small molecule > Synthetic small molecule						BATF2; GCNA; KRAS; VEGFA	Companion Diagnosis; Diagnostic; Predictive; Predisposing; Prognostic	To evaluate BBI608 for the treatment of patients with pretreated, advanced colorectal carcinoma. To compare the effects on colon cancer of a new drug, BBI608, and best supportive care (BSC) compared to best supportive care (BSC) alone.	Overall survival	Efficacy > Survival	Primary Outcome/Objective: Overall survival (death from any cause) Timepoint:Patient status updates will be sought every 2-4 weeks at clinic visit whilst on treatment and then every 8 weeks until death. Primary Outcome Measures: Overall Survival [ Time Frame: 36 month ] Time from the day of randomization to death. For alive patients, overall survival was censored at the last day the patient was k…	Adverse Events Clinical benefit rate Common Terminology Criteria for Adverse Events Complete response EORTC Quality of Life Questionnaire Global health status Health Utilities Index Magnetic Resonance Imaging Overall response rate Partial response Progression-free survival Quality of Life Response evaluation criteria in solid tumors Safety and Tolerability Stable Disease	Safety/Toxicity > Adverse Drug Reactions Efficacy > Clinical Response/Remission Safety/Toxicity > Adverse Drug Reactions Efficacy > Clinical Response/Remission Efficacy > Health-Related Quality Of Life (Patient Reported Outcomes) (Efficacy) HEOR > Health-Related Quality Of Life HEOR > Health-Related Quality Of Life Efficacy > Imaging Efficacy > Clinical Response/Remission Efficacy > Clinical Resp…	Secondary Objectives: Progression-Free Survival (PFS) Objective Response Rate (OR) Disease Control Rate (DCR) Safety profile -QoL, using the EORTC QLQ-C30 -HUI3, using the HUI3 index Comparative economic evaluation -Exposure/response relationships of BBI608 using population PK Association between putative biomarkers in tumour/blood & clinical benefit Establish a comprehensive tumour bank linked t…	2013-01-01	Actual	16.66	Actual	2014-05-23	Actual	5.1	Actual	2014-10-25	Actual	2016-05-16	Actual	2016-09-28	Actual
151918	266-09-202 NCT01423903 REFMAL 189 TrialTroveID-151918	Phase I, Open-label, Multiple Dose Escalation Trial to Determine Safety and Tolerability of Once-Daily OPB-51602 in Subjects With Advanced Cancer	I	Completed	Oncology	Oncology: Unspecified Cancer	Second line; Stage III; Stage IV	Neoplasms	Trialtrove	Otsuka Holdings/Otsuka Pharmaceutical/Otsuka Pharmaceutical Development & Commercialization {Otsuka/Otsuka Maryland Research Institute}	Sponsor	Industry, all other pharma	Japan		Chiyoda-ku	101-0048	OPB-51602	STAT transcription factor 3 inhibitor	signal transducer and activator of transcription 3	Anticancer, other	Small molecule > Synthetic small molecule						LRP4	Predisposing; Prognostic	To determine whether OPB-51602 is safe and tolerable when given daily by mouth to subjects with advanced solid tumors. To characterize the safety profile of OPB-51602. To evaluate the pharmacokinetics of OPB-51602. To identify a recommended phase II dose. To obtain preliminary efficacy data, in subjects with advanced cancers for whom there is no standard treatment available.	Adverse Events Safety and Tolerability Vital signs	Safety/Toxicity > Adverse Drug Reactions Safety/Toxicity > Safety/Tolerability Safety/Toxicity > Serious Adverse Events	Primary Outcome Measures: To determine the safety and tolerability of OPB-51602 [ Time Frame: Weekly for first cycle, then every 2 weeks (on average up to 8 weeks). ] AEs, vital signs, body weight, ECGs, clinical laboratory tests, and performance status will be assessed.	Area under the curve score Cmax Maximum tolerated dose Response evaluation criteria in solid tumors Tmax	Pharmacokinetics/Pharmacodynamics > PK/PD Pharmacokinetics/Pharmacodynamics > PK/PD Safety/Toxicity > Safety/Tolerability Efficacy > Clinical Response/Remission Pharmacokinetics/Pharmacodynamics > PK/PD	Secondary Outcome Measures: To determine the pharmacokinetics of OPB-51602 and to determine the MTD of OPB-51602 [ Time Frame: 28 days ] The following PK parameters (Cmax, tmax, AUC0?t, AUCtau, CLss/F and t½,z) will be determined using a non-compartmental approach for OPB-51602 and selected metabolites after single (Cycle 1, Day 1) and multiple daily doses (Cycle 2, Day 1). Pharmacodynamic profil…	2010-02-01	Actual					12.1	Anticipated	2013-04-01	Actual	2013-04-30	Actual
150910	252-11-001 JapicCTI-111546 NCT01406574 TrialTroveID-150910	A Multicenter, Open-label, Non-randomized, Dose-escalation, Therapeutic Exploratory Trial to Evaluate the Safety and Efficacy of OPB-31121 in Patients With Progressive Hepatocellular Carcinoma	I/II	Completed	Oncology	Oncology: Liver	Fourth line or greater; Second line; Stage III; Stage IV; Third line	Carcinoma; Carcinoma, Hepatocellular; Liver Cancer; Liver Neoplasms	Trialtrove	Otsuka Holdings/Otsuka Pharmaceutical	Sponsor	Industry, all other pharma	Japan		Chiyoda-ku	101-0048	OPB-31121	STAT transcription factor 3 inhibitor	signal transducer and activator of transcription 3	Anticancer, other	Small molecule > Synthetic small molecule								Phase1: To evaluate the safety and determine the recommended dose (RD). Phase II: To evaluate the efficacy.	Adverse Events Cardiac Telemetry Clinical benefit rate Safety and Tolerability Vital signs	Safety/Toxicity > Adverse Drug Reactions Safety/Toxicity > Cardiac Measures/Events Efficacy > Clinical Response/Remission Safety/Toxicity > Safety/Tolerability Safety/Toxicity > Serious Adverse Events	Primary Outcome Measures: Phase1: safety [ Time Frame: 1 month ] Adverse events, vital signs (blood pressure, pulse rate, and body temperature), body weight, clinical laboratory tests, 12-lead ECG, and ECOG Performance Status (PS) Phase II: efficacy [ Time Frame: 6 months ] Disease control rate	Adverse Events Cardiac Telemetry Safety and Tolerability Vital signs	Safety/Toxicity > Adverse Drug Reactions Safety/Toxicity > Cardiac Measures/Events Safety/Toxicity > Safety/Tolerability Safety/Toxicity > Serious Adverse Events	Secondary Outcome Measures: Phase1: efficacy [ Time Frame: 1 month ] Overall response and tumor markers Phase II: safety [ Time Frame: 6 months ] Adverse events, vital signs (blood pressure, pulse rate, and body temperature), body weight, clinical laboratory tests, 12-lead ECG, and ECOG PS	2011-07-01	Actual							2013-12-13	Actual	2014-03-31	Actual	2014-05-14	Actual
145775	266-10-001 JapicCTI-111478 NCT01344876 TrialTroveID-145775 TX93753	A Dose-escalation Trial to Investigate the Safety and Tolerability of OPB-51602 in Patients With Relapsed or Refractory Hematologic Malignancies (Phase I)	I	Completed	Oncology	Oncology: Leukemia, Acute Lymphocytic; Oncology: Leukemia, Acute Myelogenous; Oncology: Leukemia, Chronic Myelogenous; Oncology: Lymphoma, Non-Hodgkin's; Oncology: Multiple Myeloma	(N/A); Aggressive; Diffuse large B-cell lymphoma (DLBCL); Follicular lymphoma (FL); Indolent; Peripheral T-cell lymphoma (PTCL); Second line	Acute Myelocytic Leukemia; Chronic Myeloid Leukemia; Leukemia; Leukemia, Lymphoid; Leukemia, Myelogenous, Chronic, BCR-ABL Positive; Leukemia, Myeloid; Leukemia, Myeloid, Acute; Lymphoma, Follicular; Lymphoma, Large B-Cell, Diffuse; Lymphoma, Large-Cell, Anaplastic; Lymphoma, Non-Hodgkin; Lymphoma, T-Cell, Peripheral; Multiple Myeloma; Precursor Cell Lymphoblastic Leukemia-Lymphoma	Trialtrove	Otsuka Holdings/Otsuka Pharmaceutical	Sponsor	Industry, all other pharma	Japan		Chiyoda-ku	101-0048	OPB-51602	STAT transcription factor 3 inhibitor	signal transducer and activator of transcription 3	Anticancer, other	Small molecule > Synthetic small molecule								To determine the maximum tolerated dose (MTD) of OPB-51602. To investigate the safety and tolerability of OPB-51602 in patients with relapsed or refractory hematologic malignancies (Phase 1). To evaluate the safety, maximum tolerated dose (MTD), pharmacokinetics, and preliminary antitumor activity	Adverse Events Dose-limiting toxicities Nausea Neutropenia Treatment Emergent Adverse Events Vomiting	Safety/Toxicity > Adverse Drug Reactions Safety/Toxicity > Safety/Tolerability Safety/Toxicity > Adverse Drug Reactions Safety/Toxicity > Adverse Drug Reactions Safety/Toxicity > Adverse Drug Reactions Safety/Toxicity > Adverse Drug Reactions	Primary Outcome Measures: Subjects With Treatment Emergent Adverse Events [ Time Frame: From first study medication to on Day 31 (after repeated 28 days medication from Day 4 to 31) ] Treatment emergent adverse events observed during outcome measure time frame. A Treatment Emergent Adverse Event was defined as an AE occurring after the start of IMP administration. Number of Participants Who Exper…	Partial response	Efficacy > Clinical Response/Remission	Secondary Outcome Measures: Treatment Response [ Time Frame: From first dose of study medication to withdrawal examination ] Assessment of the treatment response was evaluated according to internationally recognized response criteria for multiple myeloma, non-Hodgkin's lymphoma, acute myeloid leukemia, chronic myeloid leukemia. "Response" was defined as at least partial response or partial remiss…	2011-04-25	Actual							2014-04-01	Actual	2014-04-30	Actual	2014-06-12	Actual
144363	0C-13-8 201 BBI608-201 NCI-2014-01566 NCT01325441 OSU-13158 P1TBB1608 TrialTroveID-144363	A Phase Ib/II Clinical Study of BBI608 Administered With Paclitaxel in Adult Patients With Advanced Malignancies	I/II	Terminated	Oncology	Oncology: Bladder; Oncology: Breast; Oncology: CNS, Glioblastoma; Oncology: Esophageal; Oncology: Fallopian Tube; Oncology: Gastric; Oncology: Head/Neck; Oncology: Lung, Non-Small Cell; Oncology: Melanoma; Oncology: Ovarian; Oncology: Pancreas; Oncology: Primary Peritoneal; Oncology: Thymus; Oncology: Unspecified Solid Tumor	Adenocarcinoma; ALK; BRAF; EGFR; Estrogen receptor positive; Fourth line or greater; HER2 negative; HER2 positive; Large Cell; PD-1 Refractory; PD-L1 Refractory; Platinum-resistant; Progesterone receptor positive; Second line; Squamous Cell; Stage III; Stage IV; Third line; Thymic carcinoma; Thymoma; Triple receptor negative	Breast Neoplasms; Carcinoma, Non-Small-Cell Lung; Esophageal Cancer; Esophageal Neoplasms; Fallopian Tube Neoplasms; Glioblastoma; Head and Neck Neoplasms; Melanoma; Neoplasms; Neoplasms, Unknown Primary; Ovarian Cancer; Ovarian Neoplasms; Pancreatic Cancer; Pancreatic Neoplasms; Peritoneal Neoplasms; Stomach Carcinoma; Stomach Neoplasms; Thymoma; Thymus Neoplasms; Urethral Neoplasms; Urinary Bla…	Trialtrove	Sumitomo Dainippon Pharma {Dainippon Sumitomo}/Sumitomo Dainippon Pharma Oncology {Boston Biomedical}	Sponsor	Industry, all other pharma	Japan		Chuo-ku	541-0045	napabucasin	STAT transcription factor 3 inhibitor; Transcription factor inhibitor; Apoptosis stimulant; Wnt pathway inhibitor; Immuno-oncology therapy	signal transducer and activator of transcription 3	Anticancer, immunological	Small molecule; Small molecule > Synthetic small molecule	paclitaxel	Beta tubulin inhibitor; Microtubule stimulant; Taxane; Tubulin polymerization inhibitor	epidermal growth factor receptor; erb-b2 receptor tyrosine kinase 2; tubulin beta class I	Anticancer, other	Biological > Protein > Antibody > Monoclonal antibody, other; Natural product > Plant; Small molecule	ALK; BRAF; BRAF V600E; EGFR; ERBB2; PGR; TYMS	Companion Diagnosis; Diagnostic; Predictive; Predisposing; Prognostic	To determine tolerability of BBI608 in combination with paclitaxel in patients with advanced malignancies. To assess safety, tolerability, and preliminary anti-cancer activity in patients with advanced gastric/GEJ adenocarcinoma. Disease control is defined as stable disease (SD) for at least 8 weeks, or objective partial (PR) or complete response (CR) per RECIST 1.1. To confirm safety and prelimi…	Adverse Events Dose-limiting toxicities Safety and Tolerability Serious Adverse Event	Safety/Toxicity > Adverse Drug Reactions Safety/Toxicity > Safety/Tolerability Safety/Toxicity > Safety/Tolerability Safety/Toxicity > Serious Adverse Events	Primary Outcome Measures : Number of Participants With Adverse Events and Serious Adverse Events [ Time Frame: The time from the date of first treatment, while the patient is taking napabucasin, and for 30 days after stopping therapy, an average of 4 months. ] Assessment of safety of napabucasin administered in participants with advanced malignancies for whom weekly paclitaxel was an acceptable o…	Area under the curve score Clinical benefit rate Clinical Dementia Rating Cmax Complete response Magnetic Resonance Imaging Overall response rate Overall survival Partial response Progression-free survival Progressive disease rate Response evaluation criteria in solid tumors Stable Disease	Pharmacokinetics/Pharmacodynamics > PK/PD Efficacy > Clinical Response/Remission Efficacy > Patient Assessment Instruments (Efficacy) Pharmacokinetics/Pharmacodynamics > PK/PD Efficacy > Clinical Response/Remission Efficacy > Imaging Efficacy > Clinical Response/Remission Efficacy > Survival Efficacy > Clinical Response/Remission Efficacy > Survival Efficacy > Clinical Response/Progression Effica…	Secondary Outcome Measures : Determination of the Maximum Observed Concentration (Cmax) and Area Under the Plasma Concentration vs. Time Curve (AUClast) [ Time Frame: Blood samples drawn on days 16 and 17 of the first study cycle ] To determine the maximum concentration of napabucasin and the area under the plasma concentration vs. time curve of napabucasin when administered in combination with w…	2011-04-01	Actual	114.73	Actual	2020-10-22	Actual	4.4	Actual	2021-03-05	Actual	2021-06-01	Actual
131501	2010-003 BBI608-101 NCT01775423 OCT1221 TrialTroveID-131501 UPCC 32908	A Phase I/II Clinical Study of BBI608 in Adult Patients With Advanced Malignancies.	I	Completed	Oncology	Oncology: Anal; Oncology: Breast; Oncology: Colorectal; Oncology: Gastric; Oncology: Head/Neck; Oncology: Lung, Non-Small Cell; Oncology: Lymphoma, Non-Hodgkin's; Oncology: Melanoma; Oncology: Multiple Myeloma; Oncology: Ovarian; Oncology: Unspecified Solid Tumor	Aggressive; Indolent; Second line; Squamous Cell; Stage III; Stage IV	Anus Neoplasms; Breast Neoplasms; Carcinoma, Non-Small-Cell Lung; Colorectal Neoplasms; Head and Neck Neoplasms; Lymphoma, Large-Cell, Anaplastic; Lymphoma, Non-Hodgkin; Melanoma; Multiple Myeloma; Neoplasms; Neoplasms, Unknown Primary; Ovarian Cancer; Ovarian Neoplasms; Stomach Carcinoma; Stomach Neoplasms	Trialtrove	Sumitomo Dainippon Pharma {Dainippon Sumitomo}/Sumitomo Dainippon Pharma Oncology {Boston Biomedical}	Sponsor	Industry, all other pharma	Japan		Chuo-ku	541-0045	napabucasin	STAT transcription factor 3 inhibitor; Transcription factor inhibitor; Apoptosis stimulant; Wnt pathway inhibitor; Immuno-oncology therapy	signal transducer and activator of transcription 3	Anticancer, immunological	Small molecule; Small molecule > Synthetic small molecule						PTGDR; TFDP1	Diagnostic; Prognostic	To determine the safety, tolerability of BBI608 and to establish a dose regimen for Phase II trials in adult patients with various advanced cancers. To determine pharmacokinetics and preliminary anti-tumor activity of BBI608. To obtain data for response rate/PFS/OS. To determine the safety, tolerability, recommended phase 2 dose (RP2D), pharmacokinetics and preliminary anti-tumor activity of BBI6…	Adverse Events Safety and Tolerability Serious Adverse Event	Safety/Toxicity > Adverse Drug Reactions Safety/Toxicity > Safety/Tolerability Safety/Toxicity > Serious Adverse Events	Primary Objective: To determine the safety , tolerability and recommended Phase II dose (RP2D) of BBBI608 given orally daily and continously. Primary Outcome Measures: Number of Participants with Adverse Events as a Measure of Safety and Tolerability [ Time Frame: Adverse events will be assessed at baseline, while the participant is taking BBI608, and for 30 days after stopping therapy. The avera…				2009-03-01	Actual							2015-08-06	Actual	2015-08-06	Actual
127058	10-096 266-09-801-01 NCT01184807 NCT01867073 PG01/04/11 REFMAL 189 TrialTroveID-127058	A Phase I, Open-label, Non-randomized, Dose-escalation Trial of OPB-51602 in Patients With Advanced Solid Tumors.	I	Completed	Oncology	Oncology: Breast; Oncology: Colorectal; Oncology: Endometrial; Oncology: Gastric; Oncology: GIST; Oncology: Head/Neck; Oncology: Lung, Non-Small Cell; Oncology: Melanoma; Oncology: Pancreas	EGFR; Locally advanced; Metastatic; Second line; Stage II; Stage III; Stage IV	Breast Neoplasms; Carcinoma, Endometrioid; Carcinoma, Non-Small-Cell Lung; Colorectal Neoplasms; Endometrial Neoplasms; Gastrointestinal Stromal Tumors; Head and Neck Neoplasms; Melanoma; Neoplasms; Pancreatic Cancer; Pancreatic Neoplasms; Stomach Carcinoma; Stomach Neoplasms; Unspecified	Trialtrove	Otsuka Holdings/Otsuka Pharmaceutical/Otsuka Beijing Research Institute	Sponsor	Industry, all other pharma	Japan		Chiyoda-ku	101-0048	OPB-51602	STAT transcription factor 3 inhibitor	signal transducer and activator of transcription 3	Anticancer, other	Small molecule > Synthetic small molecule						CCL25; CYP3A4; EGFR	Diagnostic; Predictive; Predisposing; Prognostic	To determine safety and tolerability of once-daily OPB 51602 in subjects with advanced cancer. To determine the MTD and recommended dose. To investigate the safety profile and antitumor effect of OPB-51602 at the recommended dose. To determine the maximum tolerated dose (MTD), safety, pharmacokinetics and pharmacodynamics of OPB-51602, an oral, direct STAT3 inhibitor, in patients with refractory …	Adverse Events Cardiac Telemetry Maximum tolerated dose Safety and Tolerability Vital signs	Safety/Toxicity > Adverse Drug Reactions Safety/Toxicity > Cardiac Measures/Events Safety/Toxicity > Safety/Tolerability Safety/Toxicity > Safety/Tolerability Safety/Toxicity > Serious Adverse Events	Primary Outcome Measures: Safety and tolerability [ Time Frame: 3 weeks ] AEs, vital signs, body weight, ECG, clinical laboratory tests, and ECOG performances status in the first cycle of treatment Primary Objectives: To determine safety and tolerability of recommended dose. To determine MTD dose of OPB-51602 administered once a day for 14 days every 21 days	Adverse Events Cardiac Telemetry Progressive disease rate Response evaluation criteria in solid tumors Safety and Tolerability Vital signs	Safety/Toxicity > Adverse Drug Reactions Safety/Toxicity > Cardiac Measures/Events Efficacy > Clinical Response/Progression Efficacy > Clinical Response/Remission Safety/Toxicity > Safety/Tolerability Safety/Toxicity > Serious Adverse Events	Secondary Outcome Measures: Pharmacokinetics [ Time Frame: duration of the treatment ] plasma and urinary concentrations of OPB-51602 and its metabolites Safety and tolerability [ Time Frame: duration of treatment ] AEs, vital signs, body weight, ECG, clinical laboratory tests, and ECOG performances status in all treatment cycles. Efficacy [ Time Frame: duration of treatment ] Response and progre…	2009-12-01	Actual							2013-06-01	Actual	2015-05-31	Anticipated	2014-09-29	Actual
113560	2009-0206 NCT00955812 REFMAL 158 TrialTroveID-113560	A Phase I, Open-label, Dose Escalation, Non-randomized Study to Assess the Pharmacokinetics, Dose Limiting Toxicity, and Maximum Tolerated Dose of OPB-31121 in Subjects With Advanced Solid Tumors	I	Completed	Oncology	Oncology: Breast; Oncology: Colorectal; Oncology: Thyroid	Second line; Stage III; Stage IV	Breast Neoplasms; Colorectal Neoplasms; Neoplasms; Thyroid Neoplasms	Trialtrove	MD Anderson Cancer Center, University of Texas Otsuka Holdings/Otsuka Pharmaceutical/Otsuka Pharmaceutical Development & Commercialization {Otsuka/Otsuka Maryland Research Institute}	Sponsor Collaborator	Academic Industry, all other pharma	Japan		Chiyoda-ku	101-0048	OPB-31121	STAT transcription factor 3 inhibitor	signal transducer and activator of transcription 3	Anticancer, other	Small molecule > Synthetic small molecule						CYP3A4	Predictive; Predisposing; Prognostic	To find the highest tolerable dose of OPB-31121 that can be given to patients with an advanced solid tumor. The safety of this drug will also be studied. To determine the maximum tolerated dose (MTD) and biologic activity of OPB-31121, an oral inhibitor of STAT3, administered twice daily (BID) to subjects with advanced solid tumors	Dose-limiting toxicities Maximum tolerated dose	Safety/Toxicity > Safety/Tolerability Safety/Toxicity > Safety/Tolerability	Primary Objectives: To explore the maximum tolerated dose of OPB-31121 administered twice daily for 3 weeks followed by 1 week rest period in subjects with advanced solid tumors. Primary Outcome Measures/Primary endpoint : Maximum Tolerated Dose (MTD) of OPB-31121 [ Time Frame: 4 Week Cycle ] The MTD is defined as the highest dose level at which < 2 of 6 subjects experience dose limiting toxicity…	Dose-limiting toxicities Safety and Tolerability	Safety/Toxicity > Safety/Tolerability Safety/Toxicity > Safety/Tolerability	Secondary Objectives: To explore the safety and dose-limiting toxicity of OPB-31121 administered twice daily for 3 weeks followed by 1 week rest period in subjects with advanced solid tumors. To explore the pharmacokinetics of OPB-31121 in subjects with advanced solid tumors. Genetic testing will be performed in all subjects enrolled in this study for use as supportive information for the pharmac…	2009-06-04	Actual									2012-11-30	Actual	2011-11-12	Actual
96982	2007-0488 NCT01029509 TrialTroveID-096982	An Open-label, Non-randomized Study to Assess the Pharmacokinetics, Dose Limiting Toxicity and Maximum Tolerated Dose of OPB-31121 in Subjects With Advanced Leukemias or Myelodysplastic Syndromes.	I	Terminated	Oncology	Oncology: Leukemia, Acute Lymphocytic; Oncology: Leukemia, Acute Myelogenous; Oncology: Leukemia, Chronic Lymphocytic; Oncology: Leukemia, Chronic Myelogenous; Oncology: Myelodysplastic Syndrome	First line; High risk; Second line; Stage 0; Stage I; Stage III; Stage IV; Untreated	Acute Myelocytic Leukemia; Chronic Lymphocytic Leukemia; Chronic Myeloid Leukemia; Leukemia, Lymphocytic, Chronic, B-Cell; Leukemia, Myelogenous, Chronic, BCR-ABL Positive; Leukemia, Myeloid, Acute; Myelodysplastic Syndromes; Precursor Cell Lymphoblastic Leukemia-Lymphoma; Preleukemia; Syndrome	Trialtrove	MD Anderson Cancer Center, University of Texas Otsuka Holdings/Otsuka Pharmaceutical	Sponsor Collaborator	Academic Industry, all other pharma	Japan		Chiyoda-ku	101-0048	OPB-31121	STAT transcription factor 3 inhibitor	signal transducer and activator of transcription 3	Anticancer, other	Small molecule > Synthetic small molecule						CYP2B6; CYP2C8; CYP2C9; CYP2D6; CYP3A4	Diagnostic; Predictive; Predisposing; Prognostic	To find the highest tolerable dose of OPB-31121 that can be given to patients with leukemia or Myelodysplastic Syndromes.	Dose-limiting toxicities Maximum tolerated dose Safety and Tolerability	Safety/Toxicity > Safety/Tolerability Safety/Toxicity > Safety/Tolerability Safety/Toxicity > Safety/Tolerability	Primary Study Objectives/Outcomes: Safety: To determine the maximum tolerated dose (MTD) of OPB-31121administered as daily doses for 7 days followed by 14 days of rest To determine the tolerability and safety of OPB-31121 following repeated administration Primary Outcome Measures: Maximum tolerated dose (MTD) [ Time Frame: Assessed at end of 28 day cycle for each dose cohort ] MTD defined as high…	Progressive disease rate	Efficacy > Clinical Response/Progression	Secondary Study Objectives / Outcomes: Pharmacokinetic (PK): To evaluate the pharmacokinetics (PK) of OPB-31121 and metabolites. Clinical Response: To determine clinically relevant disease responses with OPB-31121. Pharmacodynamic (PD): To determine the effect of OPB-31121 on biomarkers.	2008-07-24	Actual					1	Actual	2011-08-01	Actual	2011-08-31	Actual
87992	252-KOA-0701 NCT00657176 TrialTroveID-087992	A Phase I, Open-Label, Non-Randomized Study of OPB-31121 in Patients With Advanced Solid Tumors	I	Completed	Oncology	Oncology: Cervical; Oncology: Colorectal; Oncology: Esophageal; Oncology: Gastric; Oncology: Head/Neck; Oncology: Liver; Oncology: Lung, Non-Small Cell; Oncology: Melanoma; Oncology: Pancreas	Second line; Stage II; Stage III; Stage IV	Carcinoma, Hepatocellular; Carcinoma, Non-Small-Cell Lung; Colorectal Neoplasms; Esophageal Cancer; Esophageal Neoplasms; Head and Neck Neoplasms; Liver Cancer; Liver Neoplasms; Melanoma; Neoplasms; Pancreatic Cancer; Pancreatic Neoplasms; Stomach Carcinoma; Stomach Neoplasms; Uterine Cervical Neoplasms	Trialtrove	Otsuka Holdings/Otsuka Pharmaceutical	Sponsor	Industry, all other pharma	Japan		Chiyoda-ku	101-0048	OPB-31121	STAT transcription factor 3 inhibitor	signal transducer and activator of transcription 3	Anticancer, other	Small molecule > Synthetic small molecule	dexamethasone metoclopramide undisclosed - 5-HT3 antagonist NK1 receptor antagonist, undisclosed	Immunosuppressant; Corticosteroid agonist Dopamine D2 receptor antagonist 5 Hydroxytryptamine 3 receptor antagonist Neurokinin 1 receptor antagonist		Anticancer, other; Immunosuppressant; Anti-inflammatory Antiemetic; Gastroprokinetic; Antimigraine Miscellaneous Antipsychotic	Small molecule > Synthetic small molecule Small molecule > Synthetic small molecule Small molecule > Synthetic small molecule Small molecule > Synthetic small molecule	CYP2B6; CYP2C8; CYP2C9; CYP2D6; CYP3A4; NAT2	Diagnostic; Predictive; Predisposing; Prognostic	To evaluate OPB-31121's potential for toxic effects in patients with advanced solid tumors to evaluate the recommended dose for use in subsequent studies. To investigate the pharmacokinetics and antitumor effect of the compound in paients with advanced solid tumors. To determine the maximum tolerated dose (MTD), safety, and pharmacokinetics of OPB-31121 in patients with advanced refractory solid …	Maximum tolerated dose Safety and Tolerability	Safety/Toxicity > Safety/Tolerability Safety/Toxicity > Safety/Tolerability	Primary Outcome Measures: Maximum tolerated dose [ Time Frame: Cycle 1 ] Primary outcomes: Safety and tolerability	Dose-limiting toxicities Safety and Tolerability	Safety/Toxicity > Safety/Tolerability Safety/Toxicity > Safety/Tolerability	Secondary Outcome Measures: Safety and dose-limiting toxicity [ Time Frame: Duration of Study ] Pharmacokinetics [ Time Frame: Cycle 1 ] Antitumor effect [ Time Frame: Duration of study ] Secondary outcomes: Pharmacokinetics and efficacy	2008-03-01	Actual							2009-03-31	Anticipated	2009-06-30	Anticipated	2014-09-05	Actual
74238	NCT00511082 TrialTroveID-074238	Phase I Study of OPB-31121 in Patients With Relapsed or Refractory Non-Hodgkin's Lymphoma or Multiple Myeloma.	I	Completed	Oncology	Oncology: Lymphoma, Non-Hodgkin's; Oncology: Multiple Myeloma	(N/A); Aggressive; Indolent; Second line	Lymphoma; Lymphoma, Large-Cell, Anaplastic; Lymphoma, Non-Hodgkin; Multiple Myeloma; Neoplasms, Plasma Cell	Trialtrove	Otsuka Holdings/Otsuka Pharmaceutical/Otsuka Beijing Research Institute	Sponsor	Industry, all other pharma	Japan		Chiyoda-ku	101-0048	OPB-31121	STAT transcription factor 3 inhibitor	signal transducer and activator of transcription 3	Anticancer, other	Small molecule > Synthetic small molecule						CYP2B6; CYP2C8; CYP2C9; CYP2D6; CYP3A4	Diagnostic; Predictive; Predisposing; Prognostic	To investigate the safety and tolerability of OPB-31121 following repeated oral administration of OPB-31121 in patients Non-Hodgkin's Lymphoma(NHL) or Multiple Myeloma(MM) To determine the potential dose-limiting toxicities and maximum-tolerated dose in patients treated with OPB-31121 To determine the pharmacokinetics and anti-tumor efficacy of OPB-31121 in patients	Safety and Tolerability	Safety/Toxicity > Safety/Tolerability	Primary Outcome Measures: Safety and tolerability [ Time Frame: 4 weeks ]			Secondary Outcome Measures: Pharmacokinetic Endpoints 2.Efficacy Endpoints & Response Criteria [ Time Frame: 4 weeks ]	2007-12-01	Actual	23.04	Actual	2009-11-01	Actual	1	Actual	2009-12-01	Actual	2010-07-01	Actual
[truncated: 37 more columns]

## Sheet: Query
(Mechanism Of Action is STAT transcription factor 3 inhibitor) AND (Therapeutic Area is Oncology) AND [(Actual Start Date is to 2025/10/14) OR (Anticipated Start Date is to 2025/10/14)] AND [(Trial Phase is I) OR (Trial Phase is I/II) OR (Trial Phase is II) OR (Trial Phase is II/III) OR (Trial Phase is III) OR (Trial Phase is III/IV) OR (Trial Phase is IV)]
Open query in browser
Not all Full Text data (Licensing, Marketing, Phase III, Phase II, Phase I or Preclincal columns) was exported. Any data above the maximum cell size permitted by Excel was omitted.
